# Supplementary material for: Increased Risk of Genetic and Epigenetic Instability in Human Embryonic Stem Cells Associated with Specific Culture Conditions
Source: PLoS One. 2015 Feb 25;10(2):e0118307. doi: 10.1371/journal.pone.0118307 (PMC4340884; doi:10.1371/journal.pone.0118307)
Supplement: S3 Table — Significant p-values, (less than 0.05), are highlighted in pink. (XLSX) [file pone.0118307.s006.xlsx]

## Sheet: Sheet1
Supplementary Table 3
MTT at Day4							Doubling Time
		MefMech	MefEnz	EcmMech	EcmEnz				MefMech	MefEnz	EcmMech	EcmEnz
MefMech	fold change		9.1892	4.6518	23.8964		MefMech	fold change		0.7293	0.9212	0.5885
	p value		0.0007	0.2469	1.5e-11			p value		0.1339	0.9563	0.0089
MefEnz	fold change	9.1892		0.5062	2.6005		MefEnz	fold change	0.7293		1.263	0.8069
	p value	0.0007		0.9914	0.0748			p value	0.1339		0.4233	0.6631
EcmMech	fold change	4.6518	0.5062		0.5062		EcmMech	fold change	0.9212	1.263		0.6389
	p value	0.2469	0.8279		4.08e-08			p value	0.9563	0.4233		0.0435
EcmEnz	fold change	23.8964	2.6005	5.1371			EcmEnz	fold change	0.5885	0.8069	0.6389
	p value	1.5e-11	0.0748	4.08e-08				p value	0.0089	0.6631	0.0435
EdU Incorporation
		MefMech	MefEnz	EcmMech	EcmEnz
MefMech	fold change		1.0445	1.2698	1.2465
	p value		0.8539	2.77e-05	0.0001
MefEnz	fold change	1.0445		1.2157	1.1934
	p value	0.8539		0.0002	0.0002
EcmMech	fold change	1.2698	1.2157		0.9816
	p value	2.77e-05	0.0002		0.981
EcmEnz	fold change	1.2465	1.1934	0.9816
	p value	0.0001	0.0007	0.981
Telomerase Activity							Telomere Length
		MefMech	MefEnz	EcmMech	EcmEnz				MefMech	MefEnz	EcmMech	EcmEnz
MefMech	fold change		0.9822	0.8713	0.9512		MefMech	fold change		0.9067	0.7312	0.9078
	p value		0.9802	0.0043	0.5598			p value		0.945	0.2402	0.9471
MefEnz	fold change	0.9822		0.8871	0.9684		MefEnz	fold change	0.9067		0.8064	1.0012
	p value	0.9802		0.0108	0.847			p value	0.945		0.5973	1
EcmMech	fold change	0.8713	0.8871		1.0917		EcmMech	fold change	0.7312	0.8064		1.2415
	p value	0.0043	0.0108		0.1001			p value	0.2402	0.5973		0.5918
EcmEnz	fold change	0.9512	0.9684	1.0917			EcmEnz	fold change	0.9078	1.0012	1.2415
	p value	0.5598	0.847	0.1001				p value	0.9471	1	0.5918
TUNEL
		MefMech	MefEnz	EcmMech	EcmEnz
MefMech	fold change		0.9981	0.9921	0.994
	p value		0.9999	0.9758	0.9912
MefEnz	fold change	0.9981		0.994	0.9959
	p value	0.9999		0.9914	0.998
EcmMech	fold change	0.9921	0.994		1.0019
	p value	0.9758	0.9914		0.9999
EcmEnz	fold change	0.994	0.9959	1.0019
	p value	0.9912	0.998	0.9999
Ectoderm from Teratoma							Mesoderm from Teratoma							Endoderm from Teratoma
		MefMech	MefEnz	EcmMech	EcmEnz				MefMech	MefEnz	EcmMech	EcmEnz				MefMech	MefEnz	EcmMech	EcmEnz
MefMech	fold change		2	1.9636	2.4891		MefMech	fold change		0.8381	0.9195	0.8263		MefMech	fold change		2.2143	3.1558	2.16
	p value		0.3105	0.4901	0.0216			p value		0.8007	0.9889	0.7013			p value		0.207	0.0108	0.1823
MefEnz	fold change	2		0.9818	1.2446		MefEnz	fold change	0.8381		1.0971	0.9859		MefEnz	fold change	2.2143		1.4252	0.9755
	p value	0.3105		1	0.847			p value	0.8007		0.9885	1			p value	0.207		0.5943	1
EcmMech	fold change	1.9636	0.9818		1.2676		EcmMech	fold change	0.9195	1.0971		0.8986		EcmMech	fold change	3.1558	1.4252		0.6844
	p value	0.4901	1		0.8832			p value	0.9889	0.9885		0.9764			p value	0.0108	0.5943		0.484
EcmEnz	fold change	2.4891	1.2446	1.2676			EcmEnz	fold change	0.8263	0.9859	0.8986			EcmEnz	fold change	2.16	0.9755	0.6844
	p value	0.0216	0.847	0.8832				p value	0.7013	1	0.9764				p value	0.1823	1	0.484
WST-1 at Day4
		MefMech	MefEnz	EcmMech	EcmEnz
MefMech	fold change		5.8684	11.7035	13.7328
	p value		0.0343	1.22e-05	9.8e-07
MefEnz	fold change	5.8684		1.9943	2.3401
	p value	0.0343		0.0095	0.0006
EcmMech	fold change	11.7035	1.9943		1.1734
	p value	1.22e-05	0.0095		0.6082
EcmEnz	fold change	13.7328	2.3401	1.1734
	p value	9.8e-07	0.0006	0.6082
X-Celligence System Day4
		MefMech	MefEnz	EcmMech	EcmEnz
MefMech	fold change		1.0972	0.7628	1.411
	p value		0.626	0.0197	9.7e-06
MefEnz	fold change	1.0972		0.6952	1.286
	p value	0.626		0.0004	0.001
EcmMech	fold change	0.7628	0.6952		1.8498
	p value	0.0197	0.0004		2.71e-10
EcmEnz	fold change	1.411	1.286	1.8498
	p value	9.7e-06	0.001	2.71e-10
