# Supplementary material for: Increased Risk of Genetic and Epigenetic Instability in Human Embryonic Stem Cells Associated with Specific Culture Conditions
Source: PLoS One. 2015 Feb 25;10(2):e0118307. doi: 10.1371/journal.pone.0118307 (PMC4340884; doi:10.1371/journal.pone.0118307)
Supplement: S4 Table — For each culture condition, results are listed for all teratomas generated (some injections did not yield teratomas). The cell culture replicate and animal numbers are indicated, as well as the TP53 CNV status (deleted or not deleted). The weight of each teratoma is listed, as well as the % of each section attributable to each germ layer by morphology, and the number of OCT4+ foci observed. (XLSX) [file pone.0118307.s007.xlsx]

## Sheet: Sheet1
Supplementary Table 4	EE p88											ME p61											MM p61											EM p78
	Block number	OCT4+ foci	Replicate	Animal	Size (g)	Deletion on chr17p	Site(Testis or Leg)	ECTODERM	MESODERM	ENDODERM	Necrosis	Block number	OCT4+ foci	Replicate	Animal	Size (g)	Deletion on chr17p	Site(Testis or Leg)	ECTODERM	MESODERM	ENDODERM	Necrosis	Block number	OCT4+ foci	Replicate	Animal	Size (g)	Deletion on chr17p	Site(Testis or Leg)	ECTODERM	MESODERM	ENDODERM	Necrosis	Block number	OCT4+ foci	Replicate	Animal	Size (g)	Deletion on chr17p	Site(Testis or Leg)	ECTODERM	MESODERM	ENDODERM	Necrosis
	T42		A	1	3.3	Y, p41	L	0	20	80	0	T16	0	A	13	0.16	Y, p41	T	0	70	30	0	T79	0	A	25	0.42	N, all passages	L	20	70	10		T97	0	A	37	3.94	N, all passages	T	0	80	20	0
	T43		A	1	3.3	Y, p41	L	50	20	30	0	T18		A	14	2.44	Y, p41	T	5	55	40	0	T80	0	A	25	0.23	N, all passages	T	0	85	5	10	T98	1	A	38	1.56	N, all passages	T	20	60	20	0
	T14	3	A	1	9.1	Y, p41	T	40	50	10		T19	0	B	15	3.28	N, p41; Y, p104	T	5	70	20	5	T90		A	25	0.23	N, all passages	T	0	40	20	40	T99	0	B	39	0.15	N, all passages	T	20	50	20	10
	T15		A	1	9.1	Y, p41	T	20	40	10	30	T22	0	B	16	3.11	N, p41; Y, p104	T	20	40	20	20	T81		A	26	7.91	N, all passages	T	0	80	10	10	T101	2	B	40	0.2	N, all passages	L	30	40	30	0
	T39		A	2	0.27	Y, p41	L	30	50	20	0	T45		C	17	1.02	N, p41; Y, p85	L	20	75	5	0	T82		A	26	0.23	N, all passages	L	0	95	5	0	T100	0	B	40	0.2	N, all passages	T	20	40	30	10
	T40		A	2	0.27	Y, p41	L	10	70	20	0	T23	0	C	17	1.22	N, p41; Y, p85	T	10	60	30	0	T83		B	27	8.62	N, all passages	L	5	90	5	0	T102	0	C	41	3.85	N, p41; Y, p119	T	10	60	30	0
	T17		A	2	7	Y, p41	T	10	80	5	5	T44		C	18	0.34	N, p41; Y, p85	L	10	85	5	0	T85	0	B	27	8.62	N, all passages	T	10	80	10	0	T103		D	42	3.53	N, p41; Y, p147	T	10	70	20	0
	T41		B	3	1.71	Y, p41	L	20	75	5	0	T26		C	18	0.75	N, p41; Y, p85	T	5	15	20	60	T84		B	28	0.11	N, all passages	T	0	10	10	80	T104		E	43	0.72	N, p41; Y, p147	T	50	20	20	10
	T48		B	3	1.71	Y, p41	L	40	50	10	0	T27	0	D	19	10.05	N, p41; Y, p104	T	40	40	10	10	T86		B	28	0.21	N, all passages	L	30	65	5	0	T105		E	44	0.46	N, p41; Y, p147	T	20	60	20	0
	T20	0	B	3	4.32	Y, p41	T	20	50	30	0	T53		D	20	0.96	N, p41; Y, p104	L	20	70	10	0	T87	0	C	29	3.9	N, all passages	T	10	70	20	0	T106	1	F	45	10.9	N, all passages	T	20	50	30	0
	T21		B	4	0.72	Y, p41	T	30	30	10	30	T30		D	20	0.3	N, p41; Y, p104	T	65	20	5	10	T88	0	C	30	4.28	N, all passages	T	30	65	5	0	T107	0	F	46	1.4	N, all passages	T	10	60	30	0
	T46		C	5	1.31	Y, p41	L	30	30	10	30	T51	3	E	21	1	N, p41; Y, p104	L	30	55	15	0	T89		C	30	0.25	N, all passages	L	5	90	5	0
	T24		C	5	4.37	Y, p41	T	10	30	20	40	T32		E	21	0.12	N, p41; Y, p104	T	20	20	10	50	T91	0	D	32	3.68	N, all passages	T	5	85	10	0
	T47		C	6	4.05	Y, p41	L	30	50	20	0	T49		E	22	1.74	N, p41; Y, p104	L	60	30	10	0	T92		E	33	1.42	N, all passages	T	30	60	10	0
	T25	1	C	6	4.28	Y, p41	T	10	70	10	10	T34	3	E	22	2.57	N, p41; Y, p104	T	5	45	30	20	T93	0	E	34	2.41	N, all passages	T	30	65	5	0
	T28	1	D	7	5.28	Y, p41	T	30	60	10	0	T36		F	23	4.85	N, p41; Y, p104	T	0	10	10	80	T94		F	35	0.1	N, all passages	L	0	0	0	0
	T29		D	8	0.25	Y, p41	T	60	25	5	10	T54		F	24	0.36	N, p41; Y, p104	L	30	60	10	0	T95		F	35	0.07	N, all passages	T	0	0	5	95
	T52		E	9	2.16	Y, p41	L	20	60	20	0	T38	4	F	24	3.48	N, p41; Y, p104	T	5	60	30	5	T96		F	36	0.03	N, all passages	T	0	0	0	0
	T31	1	E	9	3.29	Y, p41	T	20	40	10	30
	T50		E	10	3.21	Y, p41	L	20	60	20	0
	T33		E	10	4.81	Y, p41	T	30	30	10	30
	T56		F	11	0.87	Y, p41	L	10	70	20	0
	T37		F	11	1.02	Y, p41	T	25	10	15	50
	T55		F	12	1.13	Y, p41	L	20	75	5	0
	T35	3	F	12	3.08	Y, p41	T	20	60	15	5
Average % each germ lineage								0.24	0.48	0.17	0.12								0.19	0.49	0.17	0.14								0.1	0.58	0.08	0.14								0.19	0.54	0.25	0.03
% sections with > one OCT4+ focus		0.83											0.38											0											0.38
Average OCT4+ foci/section		1.5											1.25											0											0.5
*Note that not all conditions have the same number of sections, because some injections did not yield teratomas.
