# Supplementary material for: Increased Risk of Genetic and Epigenetic Instability in Human Embryonic Stem Cells Associated with Specific Culture Conditions
Source: PLoS One. 2015 Feb 25;10(2):e0118307. doi: 10.1371/journal.pone.0118307 (PMC4340884; doi:10.1371/journal.pone.0118307)
Supplement: S5 Table — Tables (A, C, E) show the lists of the gene expression probes that were used for pathways analysis. Lists were derived from multivariate analysis according to the variables time in culture (A), passage method (C), and substrate (E). Tables (B, D, F) show the results obtained from the pathways analysis (filtered for FDR>20%) for time in culture (B), passage method (D), and substrate (F). (XLSX) [file pone.0118307.s008.xlsx]

## Sheet: A
Supplementary Table 5A
Genes down-regulated in late passage according to multivariate analysis for time (early VS late specifically) in culture variable		Genes up-regulated in late passage according to multivariate analysis for time (early VS late specifically) in culture variable		Genes down-regulated in middle passage according to multivariate analysis for time (early VS middle specifically) in culture variable		Genes up-regulated in middle passage according to multivariate analysis for time (early VS middle specifically) in culture variable		Genes down-regulated in late passage according to multivariate analysis for time (middle VS late specifically) in culture variable		Genes up-regulated in late passage according to multivariate analysis for time (middle VS late specifically) in culture variable
ILMN_1704985		ILMN_1810274		ILMN_1781256		ILMN_1660973		ILMN_1658660		ILMN_1741727
ILMN_1794742		ILMN_2306630		ILMN_1674366		ILMN_1812859		ILMN_1667825		ILMN_1710297
ILMN_1710284		ILMN_2306631		ILMN_1659464		ILMN_2292646		ILMN_1782389		ILMN_1751904
ILMN_1786444		ILMN_1713764		ILMN_1662358		ILMN_1750324		ILMN_1685909		ILMN_2062468
ILMN_1673566		ILMN_1738657		ILMN_1657373		ILMN_1722959		ILMN_1751127		ILMN_1751161
ILMN_1810191		ILMN_1684108		ILMN_2146389		ILMN_1757129		ILMN_1686116		ILMN_1704753
ILMN_2110908		ILMN_1904578		ILMN_1652306		ILMN_1700081		ILMN_2115125		ILMN_2082209
ILMN_2384857		ILMN_1779015		ILMN_1719641		ILMN_1653711		ILMN_1699829		ILMN_1802653
ILMN_2078975		ILMN_1805543		ILMN_1791123		ILMN_1901419		ILMN_2066151		ILMN_1803429
ILMN_2406184		ILMN_1795063		ILMN_1862909		ILMN_1739423		ILMN_1751576		ILMN_1672738
ILMN_2384122		ILMN_1721626		ILMN_2171384		ILMN_1793990		ILMN_1767448		ILMN_2400854
ILMN_2082273		ILMN_1666777		ILMN_1717793		ILMN_1831566		ILMN_1782204		ILMN_2210111
ILMN_1651554		ILMN_1718907		ILMN_1654875		ILMN_1711611		ILMN_1732688		ILMN_1704418
ILMN_1809842		ILMN_1813295		ILMN_1698318		ILMN_1763196		ILMN_1765880		ILMN_1887357
ILMN_1782716		ILMN_2366654		ILMN_1702487		ILMN_1795166		ILMN_1664071		ILMN_1819608
ILMN_1703855		ILMN_2100258		ILMN_1755657		ILMN_1738401		ILMN_2119123		ILMN_1712431
ILMN_2353054		ILMN_1840175		ILMN_1770963		ILMN_1740586		ILMN_1748890		ILMN_1718907
ILMN_2115862		ILMN_1676709		ILMN_1667966		ILMN_1688318		ILMN_1785891		ILMN_1684755
ILMN_1730645		ILMN_1699980		ILMN_2172497		ILMN_1782004		ILMN_2400512		ILMN_1702363
ILMN_2230025		ILMN_1718734		ILMN_1795342		ILMN_2306631		ILMN_1668351		ILMN_1702706
ILMN_1695299		ILMN_1772459		ILMN_1674782		ILMN_2306630		ILMN_2252136		ILMN_1802106
ILMN_1663032		ILMN_1706015		ILMN_1779234		ILMN_2111237		ILMN_1657771		ILMN_1809467
ILMN_1698213		ILMN_1848552		ILMN_1790881		ILMN_2210111		ILMN_1690473		ILMN_1733690
ILMN_2413833		ILMN_1739423		ILMN_1682428		ILMN_2325168		ILMN_1658407		ILMN_2410406
ILMN_2138745		ILMN_2074860		ILMN_1748840		ILMN_1730620		ILMN_2354673		ILMN_1813179
ILMN_1767448		ILMN_1732988		ILMN_1713636		ILMN_1819608		ILMN_1766657		ILMN_1827668
ILMN_1671004		ILMN_1908824		ILMN_2125869		ILMN_1672738		ILMN_1692620		ILMN_1912827
ILMN_1712918		ILMN_1901419		ILMN_2149226		ILMN_1739222		ILMN_1687023		ILMN_1847130
ILMN_1785732		ILMN_2165369		ILMN_1735220		ILMN_1691334		ILMN_2315964		ILMN_1757497
ILMN_1793476		ILMN_1768139		ILMN_1734909		ILMN_1656033		ILMN_1655046		ILMN_1848552
ILMN_1682428		ILMN_1787980		ILMN_1758164		ILMN_1902638		ILMN_1750100		ILMN_1666777
ILMN_1655867		ILMN_1730945		ILMN_1814221		ILMN_1803825		ILMN_1758090		ILMN_1730945
ILMN_1791575		ILMN_1681515		ILMN_1763750		ILMN_1739956		ILMN_1663532		ILMN_1681515
ILMN_1696708		ILMN_1892403		ILMN_1670660		ILMN_1667081		ILMN_1658027		ILMN_1724540
ILMN_1796751		ILMN_1885771		ILMN_1711331		ILMN_1705116		ILMN_1759084		ILMN_1721626
ILMN_1766171		ILMN_2193325		ILMN_2277426		ILMN_1753830		ILMN_1675674		ILMN_1782004
ILMN_1752947		ILMN_1757497		ILMN_1751576		ILMN_2341661		ILMN_1815951		ILMN_2306630
ILMN_1704529		ILMN_1689176		ILMN_2066151		ILMN_1813295		ILMN_1667561		ILMN_1701653
ILMN_2367428		ILMN_1691376		ILMN_1785732		ILMN_1892403		ILMN_2359211		ILMN_1785646
ILMN_1788268		ILMN_1665696		ILMN_1768705		ILMN_1768975		ILMN_1724407		ILMN_1671928
ILMN_2171183		ILMN_1699058		ILMN_1791679		ILMN_1719759		ILMN_2181968		ILMN_1829989
ILMN_1803045		ILMN_1722959		ILMN_2120210		ILMN_1753449		ILMN_2093027		ILMN_1718565
ILMN_2374352		ILMN_1695945		ILMN_1782204		ILMN_1668052		ILMN_1807981		ILMN_1779015
ILMN_1782057		ILMN_1700081		ILMN_1793263		ILMN_1671092		ILMN_1726460		ILMN_1805543
ILMN_1806147		ILMN_1757129		ILMN_1676504		ILMN_2174711		ILMN_1651828		ILMN_1713764
ILMN_1702265		ILMN_1714567		ILMN_2276933		ILMN_1794534		ILMN_1811754		ILMN_1795166
ILMN_1664071		ILMN_1653711		ILMN_1739170		ILMN_1760509		ILMN_1754600		ILMN_1684108
ILMN_1689665		ILMN_1682273		ILMN_2119123		ILMN_1740900		ILMN_1724811		ILMN_1763390
ILMN_1670796		ILMN_2287543		ILMN_1813851		ILMN_1846771		ILMN_1748476		ILMN_1901419
ILMN_2299843		ILMN_1774390		ILMN_1658660		ILMN_2205050		ILMN_1805658		ILMN_1732988
ILMN_1700625		ILMN_1653292		ILMN_1748890		ILMN_1786834		ILMN_1721921		ILMN_2074860
ILMN_2362368		ILMN_1657039		ILMN_2096623		ILMN_1675268		ILMN_2059505		ILMN_1840175
ILMN_1651498		ILMN_1879326		ILMN_1699610		ILMN_1748591		ILMN_2358457		ILMN_1779071
ILMN_1764364		ILMN_1651496		ILMN_1701308		ILMN_1753411		ILMN_1780189		ILMN_1831566
ILMN_2390453		ILMN_2309534		ILMN_1742547		ILMN_1739558		ILMN_2346460		ILMN_2114812
ILMN_1726460		ILMN_1739558		ILMN_1699574		ILMN_1787539		ILMN_1774844		ILMN_1727970
ILMN_1660806		ILMN_1691966		ILMN_1670870				ILMN_1743021		ILMN_1742460
ILMN_2369286		ILMN_1743621		ILMN_2407879				ILMN_1751572		ILMN_2285952
ILMN_1687896		ILMN_1700248		ILMN_1695299				ILMN_1719656		ILMN_1663300
ILMN_1746085		ILMN_2198185		ILMN_2230025				ILMN_1694491		ILMN_2329625
ILMN_2396875		ILMN_1725079		ILMN_1729832				ILMN_1731699		ILMN_1871116
ILMN_1658809		ILMN_1867188		ILMN_1793476				ILMN_2380946		ILMN_1706706
ILMN_1802523		ILMN_1748116		ILMN_1780417				ILMN_1760143		ILMN_2364022
ILMN_2218758		ILMN_1839481		ILMN_1712475				ILMN_1742238		ILMN_1655637
ILMN_1695941		ILMN_2122420		ILMN_1762561				ILMN_2356786		ILMN_1674559
ILMN_1679438		ILMN_1808731		ILMN_1688666				ILMN_1683447		ILMN_1786838
ILMN_1678808		ILMN_1778478		ILMN_2350296				ILMN_1758846		ILMN_1761281
ILMN_1808824		ILMN_1755974		ILMN_1721333				ILMN_1813423		ILMN_1745395
ILMN_1768705		ILMN_2320336		ILMN_1702020				ILMN_1728349		ILMN_1753449
ILMN_2224990		ILMN_1767068		ILMN_1653730				ILMN_1847313		ILMN_1811387
ILMN_1660519		ILMN_2060770		ILMN_2127897				ILMN_1788689		ILMN_1782704
ILMN_2135339		ILMN_1829989		ILMN_2353054				ILMN_1688089		ILMN_1714197
ILMN_1712475		ILMN_1725862		ILMN_1651498				ILMN_1784717		ILMN_1744949
ILMN_1703511		ILMN_1792689		ILMN_1704704				ILMN_2358277		ILMN_1671554
ILMN_2290204		ILMN_1714510		ILMN_2275583				ILMN_1751351		ILMN_1673409
ILMN_1796772		ILMN_2131861		ILMN_1739726				ILMN_2137499		ILMN_1772894
ILMN_2276933		ILMN_1798926		ILMN_1731275				ILMN_1667839		ILMN_2309534
ILMN_1721801		ILMN_1668417		ILMN_1782716				ILMN_2411794		ILMN_1753265
ILMN_1761083		ILMN_1772910		ILMN_1809842				ILMN_1680010		ILMN_1737574
ILMN_1801766		ILMN_1750674		ILMN_1806473				ILMN_1734138		ILMN_2317555
ILMN_1671028		ILMN_1744635		ILMN_1810191				ILMN_1782685		ILMN_1743755
ILMN_1676458		ILMN_1689704		ILMN_2052373				ILMN_2350421		ILMN_2054121
ILMN_1785406		ILMN_1716988						ILMN_1743646		ILMN_2122420
ILMN_1713749		ILMN_1663281						ILMN_1756696		ILMN_1805064
ILMN_1670870		ILMN_1750324						ILMN_1791820		ILMN_1774390
ILMN_1697548		ILMN_2053103						ILMN_2110271		ILMN_1653292
ILMN_1691790		ILMN_2174711						ILMN_1672486		ILMN_1654468
ILMN_1687275		ILMN_1671092						ILMN_1752409		ILMN_2320277
ILMN_1654319		ILMN_1816925						ILMN_1743966		ILMN_1668052
ILMN_2139761		ILMN_1794534						ILMN_1770454		ILMN_1766650
ILMN_1716875		ILMN_1668052						ILMN_1728684		ILMN_1682273
ILMN_2407703		ILMN_1766650						ILMN_1694194		ILMN_2287543
ILMN_2322996		ILMN_1654109						ILMN_2394102		ILMN_1661599
ILMN_1815158		ILMN_1671928						ILMN_1815306		ILMN_2206746
ILMN_2400583		ILMN_1685122						ILMN_2376502		ILMN_2303166
ILMN_2367782		ILMN_1671554						ILMN_1736817		ILMN_1688318
ILMN_1680010		ILMN_1777061						ILMN_1709326		ILMN_1694708
ILMN_2286987		ILMN_1682449						ILMN_1682245		ILMN_1895932
ILMN_1716246		ILMN_2077680						ILMN_1731838		ILMN_1810274
ILMN_2407879		ILMN_1764619						ILMN_1824953		ILMN_1665437
ILMN_1812091		ILMN_1727043						ILMN_1879362		ILMN_1899338
ILMN_1652306		ILMN_1815626						ILMN_1878237		ILMN_1722603
ILMN_1716019		ILMN_1742460						ILMN_1771747		ILMN_1719759
ILMN_1654875		ILMN_2285952						ILMN_1791420		ILMN_1849228
ILMN_1698318		ILMN_1663300						ILMN_1763882		ILMN_1688500
ILMN_2261076		ILMN_2329625						ILMN_1736834		ILMN_1715458
ILMN_1694548		ILMN_2336306						ILMN_1805863		ILMN_1672102
ILMN_1657893		ILMN_1760727						ILMN_1687335		ILMN_1786429
ILMN_2311166		ILMN_1696974						ILMN_1686136		ILMN_1713266
ILMN_2377109		ILMN_2294976						ILMN_1700690		ILMN_1801441
ILMN_1777318		ILMN_1776602						ILMN_1797656		ILMN_1758895
ILMN_1732555		ILMN_1805064						ILMN_1660817		ILMN_2374449
ILMN_1668507		ILMN_1793990						ILMN_1750912		ILMN_1651354
ILMN_2125869		ILMN_1758623						ILMN_2172969		ILMN_1673998
ILMN_1702487		ILMN_2402674						ILMN_1746085		ILMN_1782178
ILMN_1772627		ILMN_1839750						ILMN_2379644		ILMN_2144574
ILMN_1687583		ILMN_1776327						ILMN_1736567		ILMN_1776602
ILMN_2161577		ILMN_2365383						ILMN_2105919		ILMN_1696974
ILMN_1750912		ILMN_1739161						ILMN_2328972		ILMN_1760727
ILMN_2172969		ILMN_1795679						ILMN_1799819		ILMN_2294976
ILMN_1886655		ILMN_1813837						ILMN_1734312		ILMN_1679771
ILMN_1679391		ILMN_1731107						ILMN_1736816		ILMN_1735179
ILMN_2089752		ILMN_1723886						ILMN_1687301		ILMN_1807031
ILMN_2106902		ILMN_1695717						ILMN_1735453		ILMN_1848595
ILMN_1653824		ILMN_1711276						ILMN_2054145		ILMN_1793025
ILMN_2065606		ILMN_1912333						ILMN_1755352		ILMN_2072101
ILMN_1713636		ILMN_1769571						ILMN_1744046		ILMN_1753502
ILMN_1798006		ILMN_1891368						ILMN_2157219		ILMN_2291619
ILMN_2115125		ILMN_1696186						ILMN_1736901		ILMN_1765304
ILMN_1699829		ILMN_1673553						ILMN_1695631		ILMN_1723978
ILMN_2188264		ILMN_1665832						ILMN_1739241		ILMN_1711566
ILMN_2171384		ILMN_1792748						ILMN_1790106		ILMN_1917290
ILMN_1815057		ILMN_1654468						ILMN_1814282		ILMN_1852388
ILMN_1715401		ILMN_2320277						ILMN_2129234		ILMN_1801357
ILMN_2124802		ILMN_1695025						ILMN_1667460		ILMN_1729117
ILMN_2173611		ILMN_1675483						ILMN_2367710		ILMN_1718063
ILMN_1784217		ILMN_2115490						ILMN_1698996		ILMN_1825249
ILMN_1657373		ILMN_1685855						ILMN_1666076		ILMN_1669362
ILMN_2307903		ILMN_1718712						ILMN_1655904		ILMN_1665592
ILMN_1751127		ILMN_1670878						ILMN_1769839		ILMN_1782084
ILMN_1667825		ILMN_1654915						ILMN_1712095		ILMN_1758978
ILMN_1793410		ILMN_1751034						ILMN_2065606		ILMN_1701700
ILMN_1685909		ILMN_1715625						ILMN_1731922		ILMN_1669210
ILMN_1654324		ILMN_1814074						ILMN_1798581		ILMN_1657050
ILMN_1717793		ILMN_1832879						ILMN_2073307		ILMN_1802162
ILMN_1686116		ILMN_1805726						ILMN_2155322		ILMN_1736700
ILMN_1718046		ILMN_1911717						ILMN_2158164		ILMN_1660923
ILMN_1741585		ILMN_2134855						ILMN_2147105		ILMN_1709734
ILMN_1764571		ILMN_1707551						ILMN_2113738		ILMN_1782538
ILMN_1689251		ILMN_2407346						ILMN_2230162		ILMN_2411317
ILMN_2381476		ILMN_1769135						ILMN_1805842		ILMN_1674620
ILMN_2216815		ILMN_1812477						ILMN_2188119		ILMN_1675117
ILMN_1782389		ILMN_1688318						ILMN_2191436		ILMN_1763670
ILMN_1790859		ILMN_1694708						ILMN_1795341		ILMN_1744316
ILMN_2143314		ILMN_1665437						ILMN_1777528		ILMN_1795679
ILMN_1662214		ILMN_1709763						ILMN_2150894		ILMN_1716237
ILMN_1705861		ILMN_1728403						ILMN_1691151		ILMN_1679106
ILMN_2153837		ILMN_2333670						ILMN_1656316		ILMN_1651987
ILMN_2105919		ILMN_1802441						ILMN_2404454		ILMN_1774949
ILMN_1672403		ILMN_1674559						ILMN_1708340		ILMN_1813456
ILMN_1742025		ILMN_1727462						ILMN_1806030		ILMN_1759883
ILMN_1794598		ILMN_1672738						ILMN_1682233		ILMN_1671905
ILMN_1731699		ILMN_1665425						ILMN_1794063		ILMN_1699606
ILMN_1751351		ILMN_1697448						ILMN_1688901		ILMN_2280731
ILMN_1806030		ILMN_2292646						ILMN_2328433		ILMN_2289775
ILMN_1748890		ILMN_1812859						ILMN_1653337		ILMN_1871457
ILMN_1658660		ILMN_1660973						ILMN_2229922		ILMN_2402674
ILMN_1671486		ILMN_1710937						ILMN_1767837		ILMN_1839750
ILMN_2346479		ILMN_1908780						ILMN_2106902		ILMN_1776327
ILMN_2129234		ILMN_1760509						ILMN_1786789		ILMN_1704014
ILMN_2150894		ILMN_1801441						ILMN_1815745		ILMN_1700248
ILMN_1717702		ILMN_1668345						ILMN_1696187		ILMN_1755974
ILMN_1739374		ILMN_1763196						ILMN_2400935		ILMN_1778478
ILMN_1759330		ILMN_1690397						ILMN_1694548		ILMN_2077680
ILMN_1713818		ILMN_1801357						ILMN_2311166		ILMN_2198185
ILMN_1798581		ILMN_1700432						ILMN_1657893		ILMN_1739813
ILMN_2158164		ILMN_1660839						ILMN_1800787		ILMN_1749834
ILMN_1728349		ILMN_1751028						ILMN_2196335		ILMN_1796245
ILMN_1667460		ILMN_1850816						ILMN_1815057		ILMN_1696186
ILMN_2157219		ILMN_2345739						ILMN_1736112		ILMN_1669032
ILMN_1695631		ILMN_1902638						ILMN_1776998		ILMN_1691966
ILMN_1660817		ILMN_2129877						ILMN_2124802		ILMN_1739161
ILMN_1814282		ILMN_1872404						ILMN_1715401		ILMN_1737561
ILMN_1747195		ILMN_1722603						ILMN_2173611		ILMN_1732143
ILMN_1716272		ILMN_1701653						ILMN_1740749		ILMN_1764619
ILMN_1673773		ILMN_1852388						ILMN_1779401		ILMN_1719290
ILMN_1671891		ILMN_1758978						ILMN_1782579		ILMN_1653372
ILMN_1697733		ILMN_1701700						ILMN_1740160		ILMN_1757391
ILMN_1734312		ILMN_2364022						ILMN_1676737		ILMN_1795778
ILMN_1717313		ILMN_1724658						ILMN_1752947		ILMN_2381697
ILMN_1674366		ILMN_1709734						ILMN_2109156		ILMN_2381064
ILMN_2319077		ILMN_1753502						ILMN_1660806		ILMN_1747759
ILMN_1711408		ILMN_2291619						ILMN_2066020		ILMN_1820251
ILMN_1760315		ILMN_1800659						ILMN_2413251		ILMN_1739558
ILMN_1814215		ILMN_1795166						ILMN_1800837		ILMN_1687351
ILMN_1744693		ILMN_2114812						ILMN_1680465		ILMN_2185563
ILMN_1710495		ILMN_1727970						ILMN_1763347		ILMN_1886769
ILMN_1781256		ILMN_1763670						ILMN_1702683		ILMN_1776788
ILMN_2400407		ILMN_1689111						ILMN_1796751		ILMN_1881514
ILMN_1894104		ILMN_1770245						ILMN_1687284		ILMN_1664738
ILMN_1667162		ILMN_2160428						ILMN_1730433		ILMN_2213297
ILMN_1735453		ILMN_1769615						ILMN_2384591		ILMN_2098616
ILMN_2054145		ILMN_1688500						ILMN_1657697		ILMN_1777170
ILMN_1769931		ILMN_1715458						ILMN_1661485		ILMN_1745223
ILMN_2327994		ILMN_1782004						ILMN_2158242		ILMN_1867188
ILMN_2358457		ILMN_1849228						ILMN_2044813		ILMN_1699980
ILMN_1676423		ILMN_1724540						ILMN_1676423		ILMN_1671055
ILMN_1744046		ILMN_1808613						ILMN_2057399		ILMN_1855809
ILMN_2222992		ILMN_1721580						ILMN_2336280		ILMN_1860095
ILMN_2059505		ILMN_2411317						ILMN_1697802		ILMN_1720600
ILMN_2080637		ILMN_2296510						ILMN_1788268		ILMN_1803939
ILMN_1760676		ILMN_1674620						ILMN_1778709		ILMN_1737604
ILMN_2202940		ILMN_1739810						ILMN_1721868		ILMN_1775211
ILMN_1765085		ILMN_1703886						ILMN_1801391		ILMN_1847159
ILMN_1755657		ILMN_1795778						ILMN_1728885		ILMN_1728331
ILMN_2405009		ILMN_1757391						ILMN_1763386		ILMN_1727977
ILMN_1732154		ILMN_2381064						ILMN_2044832		ILMN_1877025
ILMN_1690473		ILMN_1767612						ILMN_1686235		ILMN_1742280
ILMN_2135709		ILMN_2213297						ILMN_1741957		ILMN_1731777
ILMN_1724493		ILMN_1664738						ILMN_2155516		ILMN_1884653
ILMN_1791123		ILMN_1719290						ILMN_1741801		ILMN_2306033
ILMN_1797735		ILMN_1661778						ILMN_1702265		ILMN_1892895
ILMN_1667626		ILMN_1888074						ILMN_1779752		ILMN_1672564
ILMN_1778301		ILMN_1667716						ILMN_2312719		ILMN_2081645
ILMN_1717010		ILMN_1733581						ILMN_1761113		ILMN_1854674
ILMN_1732688		ILMN_1739956						ILMN_1815107		ILMN_1729421
ILMN_1663616		ILMN_1716524						ILMN_2105983		ILMN_1906299
ILMN_2391750		ILMN_1741475						ILMN_2194828		ILMN_1672795
ILMN_1734138		ILMN_1846306						ILMN_1708936		ILMN_1862403
ILMN_1795342		ILMN_1740586						ILMN_1748352		ILMN_1802535
ILMN_1748840		ILMN_1770818						ILMN_1738656		ILMN_1699723
ILMN_2339796		ILMN_2381697						ILMN_1782057		ILMN_1817973
ILMN_1763386		ILMN_1801246						ILMN_2374352		ILMN_1799168
ILMN_2044832		ILMN_1693334						ILMN_2367428		ILMN_1733579
ILMN_1782810		ILMN_1803647						ILMN_1770053		ILMN_1747099
ILMN_2129273		ILMN_1685467						ILMN_1748481		ILMN_1656315
ILMN_1756867		ILMN_1651346						ILMN_1763989		ILMN_1700679
ILMN_1744968		ILMN_1737561						ILMN_2125675		ILMN_1708833
ILMN_1676924		ILMN_1783266						ILMN_1697548		ILMN_1684834
ILMN_2377669		ILMN_1667791						ILMN_1671516		ILMN_1693645
ILMN_1730986		ILMN_2294684						ILMN_1651285		ILMN_1656376
ILMN_1714709		ILMN_1695658						ILMN_1690586		ILMN_1764496
ILMN_1660698		ILMN_1802162						ILMN_2058141		ILMN_1735115
ILMN_2105983		ILMN_2100458						ILMN_1746135		ILMN_1677197
ILMN_2194828		ILMN_1657050						ILMN_1700413		ILMN_1886750
ILMN_1708936		ILMN_1909886						ILMN_2124471		ILMN_1784492
ILMN_1795341		ILMN_2217630						ILMN_1663616		ILMN_1657041
ILMN_1727740		ILMN_1678671						ILMN_1671004		ILMN_2113535
ILMN_1768393		ILMN_1807563						ILMN_1655642		ILMN_1679725
ILMN_1813834		ILMN_1767360						ILMN_1675626		ILMN_1660568
ILMN_1741801		ILMN_1793025						ILMN_1731891		ILMN_1670878
ILMN_1667839		ILMN_2072101						ILMN_1666306		ILMN_1733249
ILMN_1668012		ILMN_2401873						ILMN_2080637		ILMN_1791593
ILMN_2207328		ILMN_1759175						ILMN_1757781		ILMN_1718712
ILMN_2379644		ILMN_1653372						ILMN_1687824
ILMN_1736567		ILMN_1723678						ILMN_1791575
ILMN_1809478		ILMN_1887357						ILMN_1687896
ILMN_2120695		ILMN_2144574						ILMN_1803045
ILMN_1669303		ILMN_2144573						ILMN_1766171
ILMN_1725787		ILMN_1909156						ILMN_2313434
ILMN_2328972		ILMN_1672102						ILMN_1678808
ILMN_1789913		ILMN_1730931						ILMN_1762225
ILMN_1678095		ILMN_1871116						ILMN_1704351
ILMN_1805842		ILMN_1820251						ILMN_1780153
ILMN_1731275		ILMN_2185563						ILMN_1799860
ILMN_1770963		ILMN_1687351						ILMN_1763491
ILMN_1680928		ILMN_1712985						ILMN_2078975
ILMN_1787259		ILMN_1700515						ILMN_1687275
ILMN_2350296		ILMN_2398926						ILMN_2229214
ILMN_1668239		ILMN_2047676						ILMN_1776953
ILMN_1808226		ILMN_1808196						ILMN_1701681
ILMN_1690757		ILMN_1730054						ILMN_1813834
ILMN_1671046		ILMN_1727466						ILMN_1668012
ILMN_2066151		ILMN_1706706						ILMN_1809478
ILMN_1751576		ILMN_1679106						ILMN_1739374
ILMN_2231242		ILMN_1765668						ILMN_2367782
ILMN_1688089		ILMN_1713266						ILMN_1708486
ILMN_1776953		ILMN_1656837						ILMN_2200331
ILMN_2310703		ILMN_1769092						ILMN_1731275
ILMN_1695585		ILMN_1753449						ILMN_1789074
ILMN_1678522		ILMN_1831566						ILMN_1808824
ILMN_1770053		ILMN_1737604						ILMN_1658809
ILMN_1765880		ILMN_1701966						ILMN_2261076
ILMN_1814998		ILMN_1744949						ILMN_1716246
ILMN_1683888		ILMN_1684497						ILMN_1794742
ILMN_1779401		ILMN_1774949						ILMN_2406184
ILMN_1782579		ILMN_1738955						ILMN_1652790
ILMN_1701483		ILMN_1735179
ILMN_1815306		ILMN_1679771
ILMN_1742410		ILMN_2382505
ILMN_1798679		ILMN_1687279
ILMN_1680465		ILMN_1728999
ILMN_2354673		ILMN_1651987
ILMN_2359211		ILMN_1669032
ILMN_1774844		ILMN_2223903
ILMN_1769839		ILMN_1669210
ILMN_1760143		ILMN_1728710
ILMN_2181968		ILMN_1682910
ILMN_1724407		ILMN_2280731
ILMN_1695404		ILMN_1813456
ILMN_1824953		ILMN_1741780
ILMN_1709326		ILMN_1795906
ILMN_1847313		ILMN_1870303
ILMN_1736817		ILMN_1803825
ILMN_1682245		ILMN_1699648
ILMN_2252136		ILMN_1702775
ILMN_1779356		ILMN_1716564
ILMN_2413527		ILMN_1773553
ILMN_2319913		ILMN_1830069
ILMN_1672486		ILMN_1729288
ILMN_1659801		ILMN_1917290
ILMN_1698996		ILMN_1898723
ILMN_2367710		ILMN_1789436
ILMN_1743646		ILMN_1768110
ILMN_2394102		ILMN_1671933
ILMN_1805863		ILMN_1724753
ILMN_1682459		ILMN_1744517
ILMN_1660730		ILMN_1847159
ILMN_1697916		ILMN_2206746
ILMN_2110271		ILMN_1718988
ILMN_2150258		ILMN_2224833
ILMN_2395451		ILMN_1895932
ILMN_1734909		ILMN_1905548
ILMN_1748481		ILMN_1785646
ILMN_2368713		ILMN_1673998
ILMN_1782204		ILMN_1758895
ILMN_1701681		ILMN_1772894
ILMN_2312719		ILMN_2317555
ILMN_1721713		ILMN_1763516
ILMN_1651828		ILMN_2303166
ILMN_1811754		ILMN_1730101
ILMN_1754600		ILMN_1745223
ILMN_1815039		ILMN_1766446
ILMN_1748352		ILMN_1667330
ILMN_1738656		ILMN_1803357
ILMN_2413251		ILMN_1768975
ILMN_2350574		ILMN_1770922
ILMN_1702683		ILMN_1744534
ILMN_1748476		ILMN_1701244
ILMN_1805658		ILMN_1811699
ILMN_1721921		ILMN_2234709
ILMN_2066020		ILMN_1899338
ILMN_2056479		ILMN_1704376
ILMN_1758090		ILMN_1770616
ILMN_1694759		ILMN_1673409
ILMN_1704351		ILMN_1782084
ILMN_1658027		ILMN_1676984
ILMN_1810514		ILMN_1663640
ILMN_1808584		ILMN_1802106
ILMN_2315964		ILMN_1702706
ILMN_1763989		ILMN_2336130
ILMN_1670306		ILMN_1671055
ILMN_1675674		ILMN_1855167
ILMN_1663532		ILMN_2410406
ILMN_1719641		ILMN_1651354
ILMN_1761113		ILMN_2374449
ILMN_1704675		ILMN_1826208
ILMN_1730433		ILMN_1665592
ILMN_1687284		ILMN_1711611
ILMN_1730685		ILMN_1691334
ILMN_1679324		ILMN_1896406
ILMN_2062112		ILMN_1688812
ILMN_1778238		ILMN_1736060
ILMN_1779241		ILMN_1696684
ILMN_1721541		ILMN_1805993
ILMN_1670660		ILMN_1761281
ILMN_1763750		ILMN_1686664
ILMN_1758164		ILMN_1890575
ILMN_1780417		ILMN_1806979
ILMN_2158242		ILMN_1656097
ILMN_1725680		ILMN_1751904
ILMN_1700378		ILMN_1710297
ILMN_1712095		ILMN_1802653
ILMN_2356786		ILMN_1741727
ILMN_1814221		ILMN_1679545
ILMN_2380946		ILMN_1721770
ILMN_1682233		ILMN_1819608
ILMN_1707342		ILMN_1730620
ILMN_2357382		ILMN_2325168
ILMN_2174296		ILMN_1816384
ILMN_1782488		ILMN_1678280
ILMN_2276002		ILMN_1703487
ILMN_1763491		ILMN_1735698
ILMN_1654112		ILMN_1814643
ILMN_1692511		ILMN_1810689
ILMN_2294762		ILMN_2210111
ILMN_1764163		ILMN_1656033
ILMN_1686235		ILMN_2400854
ILMN_1781207		ILMN_1704418
ILMN_1713603		ILMN_1705116
ILMN_1758827		ILMN_1739222
ILMN_1741957		ILMN_1676413
ILMN_1660199		ILMN_1843198
ILMN_1808661		ILMN_1704753
ILMN_1750100		ILMN_2062468
ILMN_1757387		ILMN_1777499
ILMN_1655046		ILMN_2203891
ILMN_1700413		ILMN_1753830
ILMN_1778709		ILMN_2341661
ILMN_1729832		ILMN_1712431
ILMN_1704472		ILMN_1733690
ILMN_1654939		ILMN_1786429
ILMN_1676737		ILMN_1813746
ILMN_2125675		ILMN_1702363
ILMN_1721868		ILMN_1774602
ILMN_2364062		ILMN_1727553
ILMN_1738604		ILMN_1667081
ILMN_1660661		ILMN_2067656
ILMN_1693905		ILMN_1666893
ILMN_1720703		ILMN_1684755
ILMN_1675626		ILMN_1729117
ILMN_1708516		ILMN_1903159
ILMN_1801391		ILMN_1763390
ILMN_1732313		ILMN_1738401
ILMN_1690576		ILMN_1719759
ILMN_1809894		ILMN_1655595
ILMN_1661485		ILMN_1794190
ILMN_1720838		ILMN_1801833
ILMN_1765132		ILMN_1876890
ILMN_1740749		ILMN_1803197
ILMN_1685012		ILMN_1864521
ILMN_2363426		ILMN_1776788
ILMN_1671516		ILMN_2195821
ILMN_1697802		ILMN_1803939
ILMN_2109156		ILMN_1816713
ILMN_2411264		ILMN_2111237
ILMN_1677919		ILMN_1732197
ILMN_1756311		ILMN_1777170
ILMN_1713369		ILMN_2098616
ILMN_2363231		ILMN_2388142
ILMN_2155998		ILMN_1692398
ILMN_1708486		ILMN_1747759
ILMN_1683969		ILMN_1730539
ILMN_2333367		ILMN_1740900
ILMN_1716687		ILMN_1791447
ILMN_2080158		ILMN_1725193
ILMN_1837219		ILMN_1700541
ILMN_1655642		ILMN_1722713
ILMN_1724811		ILMN_1732143
ILMN_1755405		ILMN_1742358
ILMN_1690586		ILMN_1667315
ILMN_2220283		ILMN_2349393
ILMN_2058141		ILMN_1729234
ILMN_1724490		ILMN_1733249
ILMN_2215656		ILMN_1799028
ILMN_2362545		ILMN_1687442
ILMN_2180606		ILMN_1651610
ILMN_2211800		ILMN_2199554
ILMN_2400935		ILMN_1753411
ILMN_2044813		ILMN_1787539
ILMN_1754570		ILMN_1661940
ILMN_1800787		ILMN_1703174
ILMN_2097259		ILMN_1676588
ILMN_1711462		ILMN_1800750
ILMN_2157240		ILMN_1815366
ILMN_1736834		ILMN_1696360
ILMN_2131447		ILMN_1674817
ILMN_1708861		ILMN_1720941
ILMN_1797656		ILMN_1737462
ILMN_1874901		ILMN_1793435
ILMN_1767665		ILMN_1903568
ILMN_1683447		ILMN_2211003
ILMN_1813423		ILMN_1855163
ILMN_1731891		ILMN_1886769
ILMN_1666306		ILMN_2223805
ILMN_1776000		ILMN_2189859
ILMN_2384591		ILMN_2217212
ILMN_1742238		ILMN_1755818
ILMN_1673175		ILMN_1706413
ILMN_1652790		ILMN_1846517
ILMN_1719656		ILMN_2107933
ILMN_1724497		ILMN_1741440
ILMN_1763347		ILMN_1671281
ILMN_1687824		ILMN_1860095
ILMN_1655765		ILMN_1777049
ILMN_2336280		ILMN_1715969
ILMN_1784553		ILMN_2113535
ILMN_1698952		ILMN_1679725
ILMN_1706051		ILMN_1810559
ILMN_1728236		ILMN_1892100
ILMN_1789793		ILMN_1664909
ILMN_2094952		ILMN_2143822
ILMN_1688666		ILMN_1818617
ILMN_1728885		ILMN_1732226
ILMN_1815308		ILMN_1671992
ILMN_1702020		ILMN_2081645
ILMN_2172497		ILMN_1862403
ILMN_1726597		ILMN_1728331
ILMN_1782141		ILMN_1656315
ILMN_1757639		ILMN_1708833
ILMN_1653730		ILMN_1720600
ILMN_1789096		ILMN_1793371
ILMN_1659913		ILMN_1729421
ILMN_2120210		ILMN_1906299
ILMN_1780189		ILMN_1672795
ILMN_1739576		ILMN_1672564
ILMN_2287888		ILMN_1802535
ILMN_1755352		ILMN_1700679
ILMN_2148150		ILMN_1731777
ILMN_1799860		ILMN_2312149
ILMN_1795927		ILMN_2306033
ILMN_1737497		ILMN_1764496
ILMN_1654493		ILMN_1733579
ILMN_1754969		ILMN_1855809
ILMN_1765966		ILMN_1747099
ILMN_2119123		ILMN_1778338
ILMN_1813851		ILMN_1735115
ILMN_1701195		ILMN_1901934
ILMN_2360202		ILMN_1663631
ILMN_1711504		ILMN_1892895
ILMN_1793263		ILMN_1854674
ILMN_1785891		ILMN_1684834
ILMN_1791302		ILMN_1886750
ILMN_1739429		ILMN_1727977
ILMN_1791679		ILMN_1653355
ILMN_2096623		ILMN_1877025
ILMN_1676822		ILMN_1699723
ILMN_1699610		ILMN_1888039
ILMN_1668743		ILMN_1693645
ILMN_2127897		ILMN_1677197
ILMN_1658940		ILMN_2222065
ILMN_1744387		ILMN_1799168
ILMN_2406304		ILMN_1817973
ILMN_1853824		ILMN_1675268
ILMN_1667418		ILMN_1814812
ILMN_1713397		ILMN_1839665
ILMN_1652246		ILMN_2325185
ILMN_1676504		ILMN_1774973
ILMN_2136971		ILMN_1671619
ILMN_1720360		ILMN_1798975
ILMN_1685834		ILMN_1712684
ILMN_1688104		ILMN_2078995
ILMN_2093500		ILMN_1846771
ILMN_1709814		ILMN_1786834
ILMN_1741281		ILMN_2072391
ILMN_1769694		ILMN_1757106
ILMN_1802377		ILMN_2055310
ILMN_1862070		ILMN_1770498
ILMN_1746135		ILMN_1766269
		ILMN_1660544
		ILMN_2184064
		ILMN_2047460

## Sheet: B
Supplementary Table 5B
DAVID Output for down-regulated probes in late passage (early VS late comparison)
Category	Term	Count	%	PValue	Genes	List Total	Pop Hits	Pop Total	Fold Enrichment	Bonferroni	Benjamini	FDR
KEGG_PATHWAY	hsa04660:T cell receptor signaling pathway	11	2.22222	0.00146687	ILMN_1779401, ILMN_1781207, ILMN_2354673, ILMN_1730986, ILMN_2377109, ILMN_1690473, ILMN_1695631, ILMN_1717313, ILMN_2377669, ILMN_2181968, ILMN_1763347, ILMN_1676924	155	108	5085	3.3414	0.189348	0.189348	1.72345
KEGG_PATHWAY	hsa05014:Amyotrophic lateral sclerosis (ALS)	7	1.41414	0.00495898	ILMN_1742410, ILMN_1779401, ILMN_1720360, ILMN_1695631, ILMN_1779356, ILMN_2065606, ILMN_1763386	155	53	5085	4.33293	0.508797	0.299141	5.71751
KEGG_PATHWAY	hsa05200:Pathways in cancer	19	3.83838	0.00966023	ILMN_2105919, ILMN_1744693, ILMN_1720360, ILMN_1713603, ILMN_1672486, ILMN_2066020, ILMN_2181968, ILMN_1779356, ILMN_1763347, ILMN_1801391, ILMN_1763386, ILMN_1742410, ILMN_1815057, ILMN_2110908, ILMN_1667162, ILMN_1653824, ILMN_1667626, ILMN_2319077, ILMN_2363426, ILMN_1718046	155	328	5085	1.90037	0.750458	0.370425	10.8599
KEGG_PATHWAY	hsa04210:Apoptosis	8	1.61616	0.0157155	ILMN_1742410, ILMN_1779401, ILMN_1720360, ILMN_1695631, ILMN_2319077, ILMN_1763347, ILMN_1779356, ILMN_1763386	155	87	5085	3.01669	0.896186	0.432372	17.1049
KEGG_PATHWAY	hsa04115:p53 signaling pathway	7	1.41414	0.0163291	ILMN_2396875, ILMN_1660817, ILMN_1746085, ILMN_2319077, ILMN_1686116, ILMN_1651498, ILMN_1779356, ILMN_1763386	155	68	5085	3.37713	0.905044	0.37554	17.7149
KEGG_PATHWAY	hsa04510:Focal adhesion	13	2.62626	0.0181277	ILMN_2311166, ILMN_1743646, ILMN_1720360, ILMN_1713603, ILMN_1687583, ILMN_1686116, ILMN_1763347, ILMN_1815057, ILMN_1776953, ILMN_1781207, ILMN_2413527, ILMN_2354673, ILMN_1653824	155	201	5085	2.12181	0.926909	0.353387	19.4791
DAVID Output for up-regulated probes in late passage (early VS late comparison)
Category	Term	Count	%	PValue	Genes	List Total	Pop Hits	Pop Total	Fold Enrichment	Bonferroni	Benjamini	FDR
KEGG_PATHWAY	hsa04350:TGF-beta signaling pathway	6	1.45631	0.0192104	ILMN_2203891, ILMN_1740900, ILMN_1700081, ILMN_1709734, ILMN_1793990, ILMN_1767068, ILMN_1665832	92	87	5085	3.81184	0.900568	0.900568	19.9349
DAVID Output for up-regulated probes in middle passage (early VS middle comparison)
Category	Term	Count	%	PValue	Genes	List Total	Pop Hits	Pop Total	Fold Enrichment	Bonferroni	Benjamini	FDR
KEGG_PATHWAY	hsa04310:Wnt signaling pathway	4	9.30233	0.00734452	ILMN_1667081, ILMN_1671092, ILMN_2205050, ILMN_1653711, ILMN_1786834	15	151	5085	8.98013	0.308285	0.308285	6.85374
DAVID Output for down-regulated probes in late passage (middle VS late comparison)
Category	Term	Count	%	PValue	Genes	List Total	Pop Hits	Pop Total	Fold Enrichment	Bonferroni	Benjamini	FDR
KEGG_PATHWAY	hsa04660:T cell receptor signaling pathway	8	2.95203	0.00176705	ILMN_1779401, ILMN_2354673, ILMN_1740160, ILMN_1690473, ILMN_1695631, ILMN_2181968, ILMN_1763347, ILMN_2073307	84	108	5085	4.48413	0.191224	0.191224	2.00977
DAVID Output for down-regulated probes in late passage (middle VS late comparison)
Category	Term	Count	%	PValue	Genes	List Total	Pop Hits	Pop Total	Fold Enrichment	Bonferroni	Benjamini	FDR
KEGG_PATHWAY	hsa04142:Lysosome	5	2.59067	0.0139935	ILMN_1796245, ILMN_1739813, ILMN_1718063, ILMN_1758895, ILMN_1917290	42	117	5085	5.17399	0.570674	0.570674	13.1709

## Sheet: C
Supplementary Table 5C
Genes down-regulated with enzymatic passaging according to multivariate analysis for passage method variable		Genes up-regulated with enzymatic passaging according to multivariate analysis for passage method variable
ILMN_1691449		ILMN_1826208
ILMN_1815124		ILMN_2201596
ILMN_2191681		ILMN_1745395
ILMN_1677237		ILMN_1779144
ILMN_1704291		ILMN_1691334
ILMN_1672940		ILMN_1696684
ILMN_1810844		ILMN_1718766
ILMN_2119123		ILMN_1662932
ILMN_1904521		ILMN_1737972
ILMN_1901419		ILMN_1696731
ILMN_1739423		ILMN_1733658
ILMN_2074860		ILMN_2138631
ILMN_1732988		ILMN_1881000
ILMN_1908824		ILMN_1855286
ILMN_1801832		ILMN_1793559
ILMN_2306630		ILMN_2367487
ILMN_1805665		ILMN_2210111
ILMN_1750324		ILMN_1739222
ILMN_1809456		ILMN_1664009
ILMN_1807016		ILMN_2376205
ILMN_1657606		ILMN_2231928
ILMN_1799076		ILMN_1679545
ILMN_1766675		ILMN_1890575
ILMN_1672022		ILMN_1775170
ILMN_1704154		ILMN_1710297
ILMN_2051972		ILMN_1751904
ILMN_1761762		ILMN_1786041
ILMN_1773650		ILMN_1786823
ILMN_2048591		ILMN_1682015
ILMN_1716246		ILMN_1656285
ILMN_1813585		ILMN_1768975
ILMN_1734445		ILMN_1665592
ILMN_1722718		ILMN_1736060
ILMN_1779071		ILMN_1784175
ILMN_1727992		ILMN_1695025
ILMN_1783185		ILMN_1758106
ILMN_1719543		ILMN_2100574
ILMN_1716407		ILMN_2052373
ILMN_1840175		ILMN_1864204
ILMN_1670899		ILMN_1776998

## Sheet: D
Supplementary Table 5D
DAVID Output for down-regulated probes in enzymatic passaging (enzymatic VS mechanical comparison)
Category	Term	Count	%	PValue	Genes	List Total	Pop Hits	Pop Total	Fold Enrichment	Bonferroni	Benjamini	FDR
KEGG_PATHWAY	hsa04060:Cytokine-cytokine receptor interaction	3	9.67742	0.014809	ILMN_1809456, ILMN_1704154, ILMN_1722718	5	262	5085	11.645	0.125653	0.125653	8.22803

## Sheet: E
Supplementary Table 5E
Genes down-regulated according to multivariate analysis for Media Type/Substrate variable		Genes up-regulated according to multivariate analysis for Media Type/Substrate variable
ILMN_1691413		ILMN_1801832
ILMN_1707734		ILMN_1713764
ILMN_1741727		ILMN_2306630
ILMN_1669722		ILMN_2306631
ILMN_1751161		ILMN_2060770
ILMN_2400854		ILMN_1795166
ILMN_1745213		ILMN_1773337
ILMN_1695157		ILMN_1752755
ILMN_1796339		ILMN_1731107
ILMN_2261882		ILMN_1660973
ILMN_1704418		ILMN_1700081
ILMN_1667081		ILMN_1722959
ILMN_1814643		ILMN_1695945
ILMN_1735698		ILMN_1653711
ILMN_1814812		ILMN_1793990
ILMN_1751904		ILMN_1805064
ILMN_1710297		ILMN_1758623
ILMN_2062468		ILMN_2373566
ILMN_2210111		ILMN_1659047
ILMN_2325168		ILMN_2144426
ILMN_1730620		ILMN_1716195
ILMN_1819608		ILMN_1681542
ILMN_1676413		ILMN_2391400
ILMN_1739222		ILMN_1716264
ILMN_1779875		ILMN_1748281
ILMN_2086105		ILMN_1672022
ILMN_1778523		ILMN_1760412
ILMN_2049766		ILMN_1805665
ILMN_1705116		ILMN_1765993
ILMN_1794501		ILMN_2132982
ILMN_1753830		ILMN_1750324
ILMN_2341661		ILMN_1657606
ILMN_1723418		ILMN_1809456
ILMN_1802653		ILMN_1685122
ILMN_1803429		ILMN_1799076
ILMN_1786041		ILMN_1757129
ILMN_2373728		ILMN_1712896
ILMN_1659601		ILMN_1661733
ILMN_1682015		ILMN_2346339
ILMN_2231928		ILMN_1773650
ILMN_2376205		ILMN_2048591
ILMN_1890575		ILMN_1761762
ILMN_1775170		ILMN_1766675
ILMN_1691334		ILMN_1704154
ILMN_1679545		ILMN_2051972
ILMN_1855286		ILMN_1758497
ILMN_1881000		ILMN_1783185
ILMN_1733658		ILMN_1719543
ILMN_1793559		ILMN_1765310
ILMN_2140799		ILMN_1806473
ILMN_1737972		ILMN_1739690
ILMN_2367487		ILMN_1787676
ILMN_1707925		ILMN_1753449
ILMN_1664009		ILMN_1668052
ILMN_1693338		ILMN_2174711
ILMN_1652366		ILMN_1766650
ILMN_1798063		ILMN_1654109
ILMN_2184184		ILMN_1801584
ILMN_1713636		ILMN_2388547
ILMN_1795325		ILMN_2166457
ILMN_2390299		ILMN_2406634
ILMN_1686227		ILMN_1656920
ILMN_1673491		ILMN_1708303
ILMN_1696316		ILMN_1908824
ILMN_1841622		ILMN_2413331
ILMN_2368530		ILMN_1739423
ILMN_2189371		ILMN_2074860
ILMN_1741356		ILMN_1732988
ILMN_1781256		ILMN_2057836
ILMN_1760315		ILMN_1901419
ILMN_2125869		ILMN_2188451
ILMN_2172969		ILMN_2165369
ILMN_1674366		ILMN_1819384
ILMN_1808388		ILMN_1674559
ILMN_2319077		ILMN_2329625
ILMN_1707727		ILMN_1663300
ILMN_1739541		ILMN_1742460
ILMN_1779252		ILMN_2285952
ILMN_1659106		ILMN_1671928
ILMN_1784602		ILMN_1718565
ILMN_1794956		ILMN_1795679
ILMN_2139970		ILMN_2126038
ILMN_1807439		ILMN_2336595
ILMN_1667948		ILMN_1714197
ILMN_1800626		ILMN_1863185
ILMN_1913510		ILMN_1811387
ILMN_1744212		ILMN_1764690
ILMN_1771841		ILMN_1689842
ILMN_1671703		ILMN_1763587
ILMN_1669376		ILMN_1694432
ILMN_1699265		ILMN_1813314
ILMN_1656560		ILMN_1710284
ILMN_2188862		ILMN_1794742
ILMN_1865764		ILMN_1751607
ILMN_1904521		ILMN_2078975
ILMN_1882311		ILMN_1679532
ILMN_1826165		ILMN_1793006
ILMN_1850277		ILMN_1768705
ILMN_1677764		ILMN_2082273
ILMN_1708025		ILMN_1651554
ILMN_1733559		ILMN_1809842
ILMN_2170476		ILMN_1699537
ILMN_1804396		ILMN_1810191
ILMN_2344047		ILMN_1666642
ILMN_1796710		ILMN_1685625
ILMN_1882649		ILMN_1799026
ILMN_1763605		ILMN_1663092
ILMN_1694325		ILMN_1652826
ILMN_1659257		ILMN_1689088
ILMN_1665865		ILMN_1760088
ILMN_1847822		ILMN_1807359
ILMN_1766275		ILMN_1745299
ILMN_1718558		ILMN_1686961
ILMN_1794692		ILMN_1757406
ILMN_2065783		ILMN_1796179
ILMN_1731180		ILMN_1812968
		ILMN_2286987
		ILMN_1764201
		ILMN_2388484
		ILMN_2384857
		ILMN_2352097
		ILMN_2384122

## Sheet: F
Supplementary Table 5F
DAVID Output for down-regulated probes ecm subtrate (Mef VS Ecm comparison)
Category	Term	Count	%	PValue	Genes	List Total	Pop Hits	Pop Total	Fold Enrichment	Bonferroni	Benjamini	FDR
KEGG_PATHWAY	hsa04115:p53 signaling pathway	5	5.37634	0.00070126	ILMN_1667081, ILMN_1800626, ILMN_1699265, ILMN_2319077, ILMN_1784602	32	68	5085	11.6843	0.0485869	0.0485869	0.725461
DAVID Output for up-regulated probes ecm subtrate (Mef VS Ecm comparison)
Category	Term	Count	%	PValue	Genes	List Total	Pop Hits	Pop Total	Fold Enrichment	Bonferroni	Benjamini	FDR
KEGG_PATHWAY	hsa05322:Systemic lupus erythematosus	6	5.94059	0.000287359	ILMN_1716195, ILMN_1796179, ILMN_1659047, ILMN_2144426, ILMN_2165369, ILMN_1813314, ILMN_1758623, ILMN_1681542, ILMN_2188451	32	99	5085	9.63068	0.0142672	0.0142672	0.276424
