# Supplementary material for: Increased Risk of Genetic and Epigenetic Instability in Human Embryonic Stem Cells Associated with Specific Culture Conditions
Source: PLoS One. 2015 Feb 25;10(2):e0118307. doi: 10.1371/journal.pone.0118307 (PMC4340884; doi:10.1371/journal.pone.0118307)
Supplement: S6 Table — A. List of probes on the X chromosome that were partially methylated in tissue samples and used for Fig. 8A. B. List of probes for imprinted genes that were partially methylated in tissue samples and used for Fig. 8B. Tables (C, D, E) list probes that have differential DNA methylation according to the variables time in culture (C), passage method (D), and substrate (E). Tables (F, G, H) list results from GREAT and REVIGO analyses for time in culture (F), passage method (G), and substrate (H). (XLSX) [file pone.0118307.s009.xlsx]

## Sheet: A
Supplementary Table 6A
X-chromosome probe list
cg16415834
cg14654075
cg12064213
cg05181702
cg25270201
cg12233790
cg04297907
cg16152676
cg08333400
cg08836298
cg19593957
cg20857470
cg05093999
cg03188519
cg05783039
cg00935394
cg24711407
cg07796014
cg25492195
cg12481306
cg16510200
cg22044840
cg06144999
cg24844608
cg23722529
cg02969243
cg18147067
cg25873934
cg22618086
cg18336502
cg05511138
cg06139288
cg03536032
cg21880156
cg18036967
cg07828380
cg12434779
cg12467143
cg25932752
cg03147775
cg02647401
cg24195365
cg15257930
cg02195366
cg19716713
cg05257947
cg13241003
cg23484208
cg23590699
cg16681914
cg05563333
cg07869461
cg01683788
cg26222437
cg26190455
cg09978401
cg26059639
cg19355911
cg21953876
cg20842040
cg25892640
cg21400640
cg21389621
cg03120461
cg21119901
cg26734249
cg11648471
cg18426655
cg18132745
cg08437835
cg07779434
cg11870452
cg08969352
cg25845992
cg19235109
cg15255859
cg16328033
cg26939525
cg27251926
cg04665139
cg17477997
cg12194828
cg00253811
cg05275343
cg17548969
cg18016370
cg20465526
cg25084393
cg15464143
cg03171708
cg17878446
cg01947226
cg01886630
cg26745032
cg26121752
cg20855303
cg03810476
cg02042142
cg08588626
cg07973464
cg01813294
cg00458505
cg14345281
cg08081144
cg17553592
cg09234578
cg07447868
cg00409000
cg20451131
cg24536689
cg07629996
cg20116159
cg04376185
cg12472218
cg18049750
cg23627980
cg26367537
cg00230685
cg05294909
cg04501372
cg08070147
cg06102971
cg06535161
cg13915481
cg13182391
cg24464999
cg17068766
cg12239742
cg02187432
cg08983668
cg26246138
cg05049545
cg08300622
cg22823767
cg14755341
cg08476892
cg03010388
cg13009425
cg10070668
cg02336608
cg26929239
cg06700462
cg22844499
cg18015035
cg02540826
cg00799224
cg02161919
cg06269080
cg09909750
cg22526309
cg24000218
cg16641638
cg27058480
cg13658777
cg21139772
cg11727174
cg03575468
cg23242236
cg14269301
cg07971493
cg25940844
cg05958126
cg15906052
cg07211915
cg13121076
cg03996447
cg13759356
cg08461617
cg07295246
cg11637006
cg18811601
cg07434817
cg16409172
cg04183498
cg24352317
cg11721100
cg02223323
cg10009830
cg14113919
cg11471507
cg00953793
cg03946442
cg02909397
cg11653314
cg01948589
cg16796150
cg19696622
cg08812897
cg13350478
cg21694843
cg05444994
cg13616735
cg00878023
cg20484507
cg26267038
cg05747459
cg23709290
cg21114800
cg25888700
cg14232291
cg01891172
cg01828474
cg25127732
cg12423482
cg21655480
cg23194060
cg18828303
cg07826058
cg19992190
cg01991530
cg27465531
cg04647094
cg04182378
cg18624866
cg23374711
cg02496423
cg09207137
cg22417589
cg01445307
cg03031357
cg23161359
cg14772107
cg17385175
cg27424370
cg19918759
cg14541448
cg10511972
cg27609596
cg10549828
cg20879096
cg21657265
cg06619487
cg18005219
cg10674704
cg08248532
cg18397310
cg11185978
cg25896944
cg00813142
cg13984511
cg10293293
cg12166502
cg17396400
cg14196261
cg04292836
cg16680922
cg26207017
cg24123780
cg12543132
cg25413720
cg17831869
cg12544391
cg09725439
cg13571540
cg14550383
cg10310824
cg00815770
cg04924696
cg22881447
cg22412459
cg19572135
cg26896756
cg17565795
cg15883201
cg11016745
cg08338641
cg05578291
cg03250346
cg01832419
cg23556525
cg02624484
cg16190093
cg20258741
cg09271603
cg23143524
cg02539591
cg02623256
cg06721573
cg01212677
cg15308487
cg22969661
cg00114625
cg18414950
cg22731373
cg18155062
cg17627526
cg00139317
cg21337832
cg20922422
cg02121672
cg14520892
cg17865482
cg06079963
cg23503517
cg03266942
cg04681171
cg10640004
cg24383344
cg08792260
cg00451631
cg02082650
cg24825446
cg04118889
cg05242815
cg14831665
cg03450733
cg24728008
cg12705969
cg19011478
cg11863130
cg16890879
cg02022247
cg25745795
cg22820312
cg06943593
cg16954455
cg02651788
cg03038395
cg12419462
cg25545920
cg13806616
cg16414561
cg17036062
cg18000886
cg21729122
cg10191725
cg10994247
cg11079517
cg14496001
cg01308913
cg23473396
cg23329028
cg20350671
cg06792724
cg26810336
cg21252909
cg09158774
cg00040455
cg11869614
cg19881386
cg23208903
cg09562455
cg16104634
cg07820420
cg13012525
cg05137263
cg22696549
cg15888279
cg22705954
cg13442104
cg03199955
cg07772467
cg14267065
cg09319393
cg20372745
cg17125742
cg13788004
cg25416923
cg12171481
cg05837905
cg20057595
cg07151929
cg27301033
cg17775340
cg12115759
cg03370193
cg22069989
cg04217946
cg00661180
cg06782349
cg05078775
cg11238952
cg14346048
cg21341170
cg04051266
cg21290885
cg03842291
cg13310805
cg18403317
cg03671371
cg21918559
cg25436127
cg00928753
cg20291321
cg18925560
cg18114166
cg04528545
cg04402798
cg20778411
cg14516385
cg11073407
cg10767295
cg01780412
cg09443457
cg00205905
cg12501871
cg01397290
cg26967211
cg06408301
cg19787517
cg09385630
cg01475387
cg19679687
cg02166322
cg04014504
cg05385973
cg21882403
cg19010939
cg20332806
cg26584339
cg11369993
cg12526869
cg17220866
cg05370638
cg25359581
cg10201390
cg06939792
cg25594826
cg26039373
cg23750556
cg15727409
cg16998810
cg16626088
cg19736094
cg17407511
cg03509565
cg08480367
cg25933726
cg24741392
cg01121830
cg00996177
cg01752898
cg07824317
cg03191359
cg20450764
cg15170964
cg03219705
cg09850561
cg20074774
cg04345928
cg26032662
cg21516819
cg12481479
cg02117996
cg15162843
cg25813447
cg03706022
cg18099006
cg08327960
cg00829575
cg21888438
cg16976875
cg05996419
cg02559685
cg08774483
cg25220235
cg05803913
cg26155828
cg15317927
cg20509119
cg10273882
cg22685779
cg09287459
cg00981879
cg11014998
cg18274682
cg20887366
cg06731599
cg00787015
cg05967389
cg08796997
cg26346636
cg22252245
cg14622782
cg19638040
cg17548613
cg24931882
cg12614178
cg02161125
cg03983969
cg23530509
cg26741576
cg17788031
cg20121427
cg06558952
cg03317455
cg18138788
cg19441691
cg22366618
cg14191108
cg15014034
cg04406445
cg05545272
cg11267496
cg05313317
cg04490290
cg08115220
cg10655551
cg10543257
cg26380710
cg00116265
cg26778571
cg27480347
cg23919845
cg14260918
cg08118032
cg23127995
cg19748438
cg19257537
cg15008991
cg04395332
cg01166930
cg05237609
cg07180360
cg00115511
cg17475505
cg00805116
cg25321762
cg09965404
cg18717600
cg25441577
cg26301245
cg21137943
cg24701794
cg08874821
cg08435532
cg09340741
cg00632374
cg05302212
cg01483252
cg04872051
cg00666173
cg07223177
cg01773478
cg06540859
cg23352597
cg18799866
cg17404000
cg04027312
cg17639056
cg26811602
cg12373280
cg14841098
cg26068514
cg22522913
cg14091713
cg25366157
cg00723973
cg04586456
cg14949922
cg24511534
cg01999076
cg00790086
cg27513289
cg00347850
cg00433220
cg17843048
cg10860619
cg19194595
cg17973147
cg13370412
cg23212799
cg07654896
cg02165720
cg05418506
cg26135767
cg24378152
cg06513359
cg18388748
cg20497120
cg01555661
cg11663421
cg18140045
cg13815872
cg09134165
cg10207070
cg27496592
cg17137203
cg03995238
cg25316166
cg13616144
cg26786476
cg23779047
cg04302192
cg02124059
cg26176649
cg22238863
cg05526804
cg22713892
cg23534593
cg24559073
cg19867709
cg01887353
cg21161328
cg04575501
cg14388993
cg00775115
cg17466318
cg04740028
cg13372830
cg27153798
cg04283377
cg11675904
cg07464598
cg27264374
cg10455133
cg24925526
cg13371527
cg27059259
cg14644616
cg22845087
cg04791822
cg02896361
cg18009325
cg27151711
cg16523424
cg13532885
cg13839778
cg22265142
cg00779763
cg01345087
cg03765359
cg06783548
cg21327581
cg26936230
cg05254049
cg19068385
cg04026379
cg03558222
cg13726724
cg13748267
cg11653864
cg07038409
cg02291897
cg14258356
cg17399684
cg13023833
cg04626171
cg21860846
cg11111083
cg23390865
cg06803079
cg07865580
cg14295009
cg06158088
cg16638301
cg21290550
cg00265812
cg21545785
cg16177032
cg20098118
cg10709704
cg19206010
cg08882363
cg19580826
cg14725109
cg23323745
cg08656747
cg18031773
cg01668271
cg00481999
cg01869765
cg09628099
cg17340957
cg18426869
cg23954206
cg10645578
cg22276991
cg12074916
cg26150490
cg09912841
cg15508612
cg25565608
cg04709809
cg12932046
cg00883449
cg24152857
cg14522327
cg00473354
cg07867687
cg14295915
cg06834235
cg06489418
cg06852103
cg11723766
cg09863225
cg19063343
cg21517121
cg07682072
cg12217778
cg08785133
cg02386310
cg00026186
cg03244432
cg02725692
cg15771597
cg13771629
cg04387098
cg12308243
cg00011200
cg08496601
cg20731167
cg01873087
cg12291192
cg23991947
cg17122979
cg05427163
cg26457272
cg06272245
cg00685925
cg06172626
cg10306780
cg12983165
cg20657691
cg27333993
cg27044041
cg25656978
cg12251508
cg16315447
cg27124847
cg26155374
cg10237576
cg18636716
cg24351198
cg20219360
cg02179880
cg25053301
cg06027835
cg07810091
cg27147258
cg26703319
cg17961384
cg22795938
cg20971536
cg23174160
cg22983460
cg23675214
cg21019788
cg23875045
cg11038686
cg10407245
cg23834765
cg12713960
cg20086420
cg07674520
cg24616736
cg26680189
cg13178935
cg07153944
cg12510923
cg09513996
cg13192155
cg04492048
cg06077978
cg00723997
cg13120260
cg07374632
cg21798601
cg07526675
cg05392989
cg13115455
cg16617830
cg07388258
cg19922518
cg23280339
cg26418790
cg06297686
cg01303569
cg21727314
cg11184697
cg14332086
cg27403913
cg14520448
cg21537947
cg21364772
cg11857742
cg04771154
cg09909221
cg12419383
cg10030436
cg06971254
cg25415674
cg21142420
cg08065501
cg04769268
cg26815962
cg01120006
cg17775518
cg12614702
cg17479100
cg26144445
cg06505213
cg13651586
cg00810519
cg01488378
cg02856792
cg14132995
cg10530128
cg00379371
cg26421947
cg15480941
cg03692228
cg17192356
cg12888005
cg00258480
cg00646659
cg18653991
cg21267792
cg03711046
cg13574945
cg02573613
cg14006678
cg18112782
cg07750402
cg21206285
cg09985072
cg03831206
cg18780401
cg12591117
cg12298823
cg00680673
cg02337670
cg08221357
cg02480419
cg19926635
cg08318837
cg06140460
cg04703500
cg13443410
cg04277998
cg15858894
cg25846190
cg15392343
cg06645047
cg17291758
cg22332233
cg02004156
cg05028071
cg11901680
cg20420363
cg17008556
cg26381742
cg19937618
cg01241836
cg04734394
cg01533115
cg05858130
cg21912308
cg15365038
cg20371650
cg19587616
cg11286196
cg21785054
cg15465809
cg10101479
cg08118341
cg07649160
cg01191902
cg10848980
cg14368286
cg18011534
cg26342575
cg12377327
cg06475150
cg06438901
cg12058508
cg08539065
cg17552650
cg07109010
cg11152253
cg24748621
cg16250105
cg25205946
cg19238394
cg15041487
cg10991108
cg25166062
cg01098871
cg01150083
cg07240096
cg09285672
cg00216997
cg24184541
cg22662834
cg19441529
cg25777856
cg14306994
cg10055097
cg00116709
cg00583618
cg23524524
cg04012614
cg10277365
cg26985119
cg25258879
cg14029629
cg17670641
cg22366498
cg13645300
cg16710588
cg23431897
cg18503052
cg10055173
cg02602528
cg12026625
cg15132216
cg12653105
cg17878135
cg07210835
cg07242375
cg26104731
cg20746035
cg04675919
cg01733439
cg26950400
cg22655251
cg00581583
cg22646149
cg26333397
cg11165479
cg10818284
cg12865398
cg10983111
cg15199886
cg12521790
cg15806723
cg20793193
cg09227616
cg18939543
cg05740959
cg16726201
cg24052239
cg15363435
cg18473117
cg06157408
cg02179438
cg08104711
cg17503853
cg06298361
cg05104476
cg09300348
cg15224006
cg10723556
cg13744306
cg02156782
cg03748372
cg14051366
cg02882301
cg21905818
cg12704708
cg05223760
cg16403901
cg03746520
cg06455206
cg01290688
cg06624970
cg01855997
cg16810342
cg00478198
cg16867483
cg01125381
cg04341767
cg01207755
cg03705894
cg16734817
cg23951868
cg20015269
cg25427918
cg00264378
cg21911363
cg17811760
cg02937293
cg07605754
cg07069575
cg11590714
cg19839614
cg03806192
cg09418035
cg14107346
cg25547772
cg08470131
cg13572003
cg05922253
cg07834773
cg02120013
cg23251359
cg19162841
cg21744850
cg13940798
cg19532356
cg12642693
cg06673178
cg25424856
cg18110168
cg05947181
cg02975846
cg20430749
cg27665489
cg07910525
cg12239365
cg06481089
cg09520583
cg23987345
cg20081453
cg15953310
cg03440272
cg06373526
cg25236484
cg26469991
cg10581449
cg06380355
cg09070095
cg05414241
cg05933703
cg19180514
cg14308265
cg16686242
cg11704790
cg13540126
cg12165338
cg02239640
cg17991347
cg01195014
cg05127178
cg00597858
cg03742148
cg23475921
cg05896813
cg08697944
cg13187778
cg27548075
cg14510207
cg13281447
cg19939909
cg25880781
cg03664928
cg08725455
cg15027606
cg26004099
cg10530733
cg11717930
cg06055266
cg09119244
cg22170936
cg05599151
cg24779040
cg23696472
cg01809408
cg17482649
cg05585317
cg13081620
cg00698744
cg03905487
cg00227584
cg08626646
cg21284493
cg25603752
cg14972383
cg08255147
cg04241572
cg01477427
cg02116333
cg00128197
cg20010130
cg24552529
cg13041595
cg07150680
cg04288012
cg10987536
cg01924074
cg26552464
cg19415339
cg03319489
cg17849117
cg00667781
cg08076508
cg17853057
cg09920632
cg19153710
cg21158178
cg18816329
cg05272837
cg14533874
cg12472203
cg01579322
cg03334316
cg04944936
cg26428339
cg15450782
cg08199506
cg13183496
cg13649400
cg00895705
cg16235803
cg12707233
cg02896496
cg23939077
cg23247655
cg17914143
cg03751162
cg20504202
cg23170483
cg01343084
cg05476522
cg05425577
cg22471695
cg10318351
cg20973408
cg12620265
cg00046099
cg07946630
cg17376045
cg22164912
cg16412513
cg26822601
cg13441872
cg25496792
cg05260852
cg09326448
cg03487706
cg06185870
cg23834117
cg20858239
cg00690049
cg07767690
cg09208571
cg22674664
cg18144073
cg08395108
cg22660483
cg06614969
cg03323437
cg17473615
cg06942445
cg23360535
cg05961595
cg06341336
cg19506937
cg26927606
cg00145348
cg03688409
cg25766534
cg23898859
cg12944030
cg21760862
cg07674075
cg15824287
cg05185776
cg24258005
cg17015217
cg12158214
cg08615635
cg18869368
cg04029630
cg01172484
cg18124907
cg00191758
cg14772068
cg22604777
cg22574818
cg21331369
cg02714202
cg25424556
cg00834229
cg01084827
cg07386410
cg12064531
cg18770944
cg12517811
cg16126759
cg23156356
cg05516935
cg05143403
cg16832275
cg14321399
cg22625945
cg11918562
cg10869271
cg14210943
cg22975791
cg01001959
cg03723123
cg01355242
cg02590710
cg21327343
cg19505129
cg22829182
cg05559795
cg06774787
cg03610137
cg03834574
cg06655100
cg25697726
cg14824933
cg23993375
cg09666011
cg02492740
cg01780361
cg04270663
cg13312942
cg09302010
cg23154024
cg15766608
cg08113756
cg03828160
cg12530936
cg20945035
cg23967850
cg02293258
cg12074688
cg00245012
cg09084933
cg02025065
cg01375263
cg12799835
cg20590161
cg20818151
cg06776123
cg04524851
cg07507776
cg01191832
cg07001612
cg01436914
cg02678356
cg01314643
cg09786233
cg07309821
cg18625305
cg16956903
cg05375065
cg14314451
cg18409082
cg25225807
cg06055478
cg00727483
cg11291009
cg15917786
cg13489005
cg11281291
cg06650847
cg15035437
cg05239680
cg03650842
cg01127291
cg19407266
cg11107468
cg23119380
cg15693668
cg03730082
cg07137581
cg05687312
cg00904184
cg20498086
cg14961598
cg16251458
cg26122495
cg16718054
cg14247154
cg05462236
cg07508090
cg06327799
cg16359563
cg17464366
cg27326620
cg15299258
cg11049305
cg17292622
cg22055524
cg24978383
cg09834142
cg02805922
cg17825572
cg22037209
cg10356429
cg22690188
cg01219451
cg05029625
cg06504563
cg17624691
cg13664654
cg23277098
cg17001703
cg17345373
cg04388383
cg04675170
cg13822691
cg06943437
cg16204757
cg25156485
cg24923543
cg16730652
cg12294334
cg20878850
cg08063601
cg16679837
cg05786601
cg27271368
cg09277772
cg01086868
cg04886514
cg19493242
cg03096488
cg25987936
cg09418623
cg21966410
cg12589433
cg18156601
cg17964359
cg05019001
cg14828865
cg07940380
cg11264711
cg01825872
cg12584551
cg23839682
cg19406135
cg04702045
cg01003197
cg12039967
cg25790081
cg00604086
cg03939693
cg13771263
cg17203703
cg19605909
cg08637771
cg24034992
cg05400670
cg06408533
cg13370916
cg17472432
cg01850541
cg02621658
cg20832009
cg17824401
cg13797960
cg06270497
cg21994514
cg05803942
cg08728127
cg16700576
cg06104959
cg24149051
cg27253485
cg00200463
cg19998137
cg08195538
cg04932755
cg19056391
cg02775175
cg10274815
cg21544051
cg13977434
cg04368919
cg01634761
cg00823357
cg15895359
cg00373606
cg22151131
cg24139739
cg15977272
cg10950297
cg23545272
cg04907664
cg26410404
cg11764747
cg17074762
cg05914696
cg06539694
cg10510586
cg09821007
cg26800155
cg01288367
cg25571060
cg14430524
cg17934320
cg07830469
cg00427681
cg11825821
cg22337892
cg17017670
cg06967228
cg16970748
cg15248636
cg09060772
cg06097615
cg11329209
cg15788661
cg09146364
cg08202860
cg22776211
cg01759889
cg07462256
cg24626756
cg05666266
cg15691129
cg14868996
cg00374088
cg26617508
cg16059374
cg08966380
cg12447182
cg21634944
cg16221895
cg24186901
cg20780119
cg20540913
cg21881821
cg12137402
cg06126323
cg02714492
cg05491276
cg15167893
cg17227030
cg20825323
cg08275242
cg04856605
cg17847781
cg21910941
cg14871604
cg11498602
cg18030003
cg17206029
cg00213957
cg13622893
cg03272642
cg01000789
cg05109619
cg27286863
cg16256230
cg17740541
cg27268436
cg01896298
cg15236057
cg23184276
cg13516940
cg00914218
cg01598357
cg24658899
cg03894002
cg18515307
cg24663206
cg10729169
cg13077484
cg24376537
cg23429746
cg09307104
cg13677598
cg02879223
cg01600123
cg01864032
cg23708288
cg19616372
cg24264679
cg13781574
cg03604519
cg10801213
cg11024449
cg11859529
cg20622056
cg01758418
cg13857811
cg08757574
cg02639793
cg21175761
cg14892037
cg05558522
cg19834421
cg09034929
cg23455407
cg08623691
cg03768687
cg04747879
cg15570803
cg11164993
cg23726559
cg13566908
cg21166191
cg17737014
cg21693321
cg08952424
cg05511752
cg20983329
cg26306815
cg02345317
cg15339180
cg00854963
cg14322166
cg04037732
cg02330362
cg16647914
cg11332786
cg27633912
cg03858262
cg17603461
cg26764972
cg24770638
cg21474854
cg21201934
cg25226891
cg16723510
cg21380015
cg21640139
cg15187939
cg03992069
cg21663100
cg04814085
cg17586516
cg22527791
cg07713026
cg16145139
cg26907889
cg23986186
cg19586382
cg07516457
cg11262744
cg10401803
cg07264097
cg12176933
cg05594230
cg05305760
cg27558057
cg08343300
cg15907464
cg17970282
cg26399113
cg23214760
cg16809091
cg05419227
cg26234774
cg27615590
cg27187671
cg12054566
cg04397441
cg18530240
cg14954430
cg21557668
cg06441867
cg25881119
cg20766178
cg01486020
cg20497334
cg03328165
cg00111239
cg16119423
cg25457696
cg17620251
cg19687650
cg13190540
cg03952112
cg19885926
cg10482495
cg04072009
cg06796204
cg03679269
cg03056321
cg24569746
cg26578373
cg21224759
cg12417438
cg15662246
cg08280623
cg12747864
cg09743261
cg24671250
cg25402895
cg05279113
cg12689022
cg08304428
cg20346189
cg23710475
cg22364374
cg03761894
cg20557017
cg11871628
cg19548176
cg26955512
cg09720515
cg20664065
cg20816612
cg20340631
cg25858008
cg09966745
cg05707815
cg11806565
cg00767637
cg24188954
cg08871618
cg03505772
cg16371598
cg23483095
cg20001978
cg04297329
cg07693661
cg02379437
cg12017815
cg25988710
cg15850390
cg13075926
cg23484272
cg22683858
cg26688923
cg09735782
cg02157475
cg04836978
cg05109065
cg08195522
cg09354738
cg10575170
cg23137494
cg24663315
cg04317640
cg03280420
cg03055372
cg06277838
cg03580328
cg06805513
cg25943872
cg15236541
cg22750044
cg19214916
cg08605656
cg22653685
cg22682304
cg01589255
cg25848037
cg17394901
cg00399450
cg16097355
cg25874079
cg04094482
cg17193417
cg05045738
cg17814335
cg21672057
cg10078687
cg24971873
cg16653057
cg00937263
cg27609342
cg16481170
cg26584771
cg20972834
cg23279136
cg11340371
cg16227775
cg01717812
cg27419400
cg02395364
cg11036643
cg01057599
cg01556010
cg07181891
cg19011603
cg18480706
cg11272332
cg19792266
cg13307142
cg05373692
cg03353482
cg13582495
cg18935349
cg20648827
cg27539023
cg05152459
cg11703777
cg04752574
cg10701490
cg16857716
cg09197234
cg12901064
cg25591670
cg03019024
cg00723034
cg03805048
cg12431196
cg13806096
cg05422360
cg27515272
cg26027233
cg12377701
cg04428826
cg03665601
cg10082114
cg14061423
cg02148711
cg04298609
cg12857702
cg03661529
cg00743068
cg16429439
cg23475462
cg01286388
cg07363416
cg23832225
cg10526888
cg11290168
cg24112882
cg00816548
cg10646076
cg12981362
cg15830530
cg19584075
cg18449462
cg00428012
cg08298085
cg21142188
cg10560144
cg00151234
cg13203541
cg00832270
cg15418221
cg07781082
cg09790289
cg14794494
cg26744454
cg13014545
cg20203466
cg08955859
cg01293417
cg00192980
cg07466166
cg01915804
cg18626864
cg11859478
cg24585803
cg10674511
cg00401265
cg15844109
cg14076132
cg10894453
cg13788061
cg14749816
cg12025642
cg15375586
cg00554969
cg20272754
cg00680081
cg10413105
cg25063710
cg09523186
cg05835545
cg11957438
cg22618269
cg25708850
cg09086179
cg00008945
cg02132188
cg08222309
cg21896142
cg18116135
cg12650780
cg11418237
cg05134041
cg09815793
cg23921534
cg15816181
cg11718092
cg01776229
cg09626131
cg02055404
cg08645737
cg25943986
cg25452717
cg11102619
cg26511293
cg08642787
cg06621863
cg13549303
cg26157279
cg19358195
cg16107992
cg09553014
cg16639627
cg06936709
cg19514725
cg15336560
cg19321437
cg14873818
cg25153266
cg11469866
cg05204037
cg02954623
cg20563277
cg24389217
cg04746792
cg00969573
cg10473383
cg25730864
cg08950703
cg08108619
cg16391404
cg02263675
cg03787796
cg19888047
cg25443545
cg00993140
cg00484940
cg17571554
cg16144072
cg08637905
cg15373633
cg17330459
cg18720642
cg01718602
cg26011713
cg03035653
cg13775533
cg03598440
cg12614912
cg09121987
cg13510054
cg15315638
cg19840763
cg00584971
cg05032903
cg19407410
cg03769817
cg20597646
cg10541169
cg11864566
cg01558501
cg01473187
cg19041765
cg03823092
cg02501924
cg09445383
cg27260927
cg12382941
cg17224287
cg01537968
cg17041378
cg07198771
cg23722438
cg12459719
cg18695429
cg13177658
cg03026311
cg02265919
cg06072560
cg02934281
cg08093211
cg25433595
cg15686826
cg08491357
cg24884420
cg01543116
cg11664825
cg16592242
cg00936342
cg02940028
cg13286902
cg15891447
cg08087911
cg17345036
cg18452799
cg16510657
cg14464718
cg18386008
cg01366378
cg07824128
cg14743649
cg22404117
cg21988739
cg27441045
cg15198729
cg10874556
cg13114305
cg03714991
cg00695046
cg01538344
cg08704539
cg16723800
cg18632412
cg08358587
cg05899999
cg16949923
cg16245086
cg01062269
cg06818142
cg24504300
cg18289259
cg22527050
cg09738386
cg07825508
cg12440269
cg04025582
cg22682567
cg12920408
cg18507125
cg03181214
cg15481221
cg15854321
cg06162422
cg13024624
cg18818432
cg11663393
cg01461762
cg18920427
cg20919227
cg13484245
cg10950266
cg06980881
cg08460331
cg26506212
cg20085077
cg12452512
cg25640635
cg25967516
cg10513418
cg25576048
cg09813276
cg18731813
cg20291091
cg12947498
cg09781635
cg08464305
cg26438739
cg12030973
cg21899276
cg22151216
cg12177454
cg06900776
cg12691219
cg25179313
cg11704309
cg24829975
cg17731486
cg14870234
cg27381383
cg19055639
cg01306265
cg22606540
cg02626719
cg22343001
cg22873145
cg00622389
cg26129200
cg26142661
cg23860088
cg01472026
cg00238052
cg00651446
cg07954607
cg07608505
cg00611101
cg18459957
cg00380985
cg13985405
cg24707688
cg16891080
cg01671070
cg04599817
cg01386236
cg23486773
cg04924736
cg16567137
cg11673013
cg00400999
cg19637159
cg16068020
cg00765885
cg16063272
cg03363535
cg19062189
cg03933846
cg25158266
cg27375748
cg00968771
cg03273606
cg09824104
cg24549608
cg25496213
cg20463407
cg14928964
cg09278708
cg18536496
cg24818939
cg15579650
cg04225046
cg20207108
cg25777540
cg12295100
cg04748497
cg00862041
cg08761350
cg22306749
cg02376524
cg22817647
cg22807592
cg22772711
cg23066860
cg18406472
cg05450314
cg08638354
cg15309236
cg00968475
cg24392532
[truncated: 1,755 more rows]

## Sheet: B
Supplementary Table 6B
Imprinted genes probe list
cg24356964
cg16024523
cg09852697
cg19819912
cg14979620
cg25196575
cg22500004
cg05949203
cg19694923
cg05392265
cg07539802
cg26261298
cg17865602
cg25350411
cg07077459
cg22378065
cg22352234
cg00702231
cg12757684
cg21526238
cg05326984
cg08263357
cg11532302
cg27216384
cg17895149
cg23460430
cg14161241
cg03562868
cg20443501
cg27016993
cg02566775
cg01595870
cg11589966
cg27435646
cg08291000
cg27230044
cg05509218
cg01169624
cg18139769
cg12397924
cg22820921
cg20845858
cg17347253
cg26275543
cg20826277
cg14584935
cg07427065
cg02501418
cg08229366
cg07224147
cg27417677
cg09003373
cg06100421
cg20297423
cg08734637
cg13917504
cg25407198
cg21667116
cg23156962
cg04678950
cg17079325
cg04344875
cg18934293
cg00286878
cg12347392
cg04786207
cg19386484
cg26708559
cg22705386
cg06212135
cg10249538
cg16823958
cg27338480
cg09080913
cg13104298
cg07315018
cg21629528
cg20050761
cg07870293
cg05556276
cg17580798
cg01784351
cg27589003
cg19344806
cg23714917
cg21200654
cg25519926
cg22592140
cg03588221
cg13986840
cg23312013
cg14952237
cg05260959
cg09701145
cg25437674
cg02807948
cg02613624
cg26401390
cg05384664
cg00570518
cg08686462
cg19137676
cg14432744
cg24439505
cg04057455
cg25336198
cg12949760
cg05623526
cg07824422
cg15074690
cg19030519
cg25175863
cg13742956
cg03660952
cg08446215
cg02219360
cg05740879
cg11666921
cg26094482
cg26908876
cg03422070
cg15651941
cg25306939
cg06288089
cg04759114
cg16293569
cg16129800
cg05752118
cg14101500
cg22833478
cg08999895
cg24409566
cg06433350
cg14183540
cg06131936
cg00489652
cg23870378
cg16567044
cg10540302
cg02982753
cg16738180
cg19643803
cg09280976
cg22940816
cg14070323
cg14119337
cg20952167
cg12967319
cg04304932
cg25836301
cg09926418
cg23176399
cg05711886
cg15419911
cg14245102
cg15373285
cg14123427
cg15101633
cg26374305
cg08698721
cg18186343
cg03039990
cg24137567
cg12532169
cg13828758
cg22694067
cg26725891
cg11265941
cg11826663
cg24785225
cg10271763
cg27304225
cg19803984
cg16321029
cg26033681
cg25030262
cg25978208
cg22678136
cg19964320
cg01240229
cg10428394
cg27644292
cg25657700
cg23075611
cg02125271
cg26875073
cg22159025
cg22555495
cg01614564
cg00345916
cg23768702
cg11740068
cg22561329
cg15473155
cg19041006
cg17663463
cg19771589
cg02793099
cg07310951
cg02478023
cg22354595
cg19335327
cg14849423
cg15777825
cg10204755
cg12205903
cg26349266
cg02162069
cg13960339
cg13369939
cg20628335
cg22294267
cg19098268
cg24844423
cg15678121
cg25458871
cg18668753
cg18706888
cg06652523
cg01054891
cg13374648
cg26917367
cg11399589
cg16648571
cg04810287
cg25962605
cg13708635
cg11174847
cg23566503
cg16326421
cg17820025
cg18244708
cg17271585
cg08369943
cg04984575
cg18911945
cg01877937
cg08633313
cg12699433
cg11319028
cg22601123
cg22330467
cg14306330
cg02611863
cg15330298
cg09541000
cg07964163
cg00732970
cg02274728
cg12054318
cg25268451
cg11996914
cg21330323
cg06163629
cg14597908
cg00765653
cg14728235
cg19296354
cg24975842
cg18619398
cg01355739
cg00952145
cg14943539
cg21779904
cg03547757
cg18935491
cg24203465
cg26102503
cg03344105
cg14660776
cg22860367
cg07947033
cg06693667
cg15631127
cg23484981
cg04677683
cg15160445
cg25326570
cg23249369
cg01715551
cg14176797
cg04457481
cg27262796
cg21938532
cg03606258
cg22989942
cg18224653
cg14309385
cg05309239
cg12573482
cg01017090
cg06324048
cg13728472
cg24617313
cg22290117
cg26496204
cg03010274
cg25652859
cg12321149
cg06065549
cg07105596
cg27304369
cg26811638
cg26534489
cg08587534
cg14564778
cg04257105
cg19589727
cg10302550
cg17414107
cg00943909
cg19640589
cg21988465
cg07284407
cg21625881
cg14203179
cg09437522
cg10468484
cg22741626
cg18997188
cg20213508
cg26791489
cg04779428
cg11357538
cg20008140
cg11480267
cg10011623
cg01748573
cg17334845
cg26767990
cg17652507
cg22407822
cg07341934
cg02107718
cg23496597
cg25308079
cg03014008
cg09772382
cg15222215
cg14263118
cg11244758
cg03821543
cg01538522
cg00267746
cg23159236
cg22798925
cg20126878
cg27027803
cg08997444
cg05960039
cg09604333
cg06047881
cg20018057
cg10748817

## Sheet: C
Supplementary Table 6C
Probes unmethylated in late passage according to multivariate analysis for time in culture variable (early VS late specifically)				Probes hypermethylated in late passage according to multivariate analysis for time in culture variable (early VS late specifically)				Probes unmethylated in middle passage according to multivariate analysis for time in culture variable (early VS middle specifically)				Probes hypermethylated in middle passage according to multivariate analysis for time in culture variable (early VS middle specifically)				Probes unmethylated in late passage according to multivariate analysis for time in culture variable (middle VS late specifically)				Probes hypermethylated in late passage according to multivariate analysis for time in culture variable (middle VS late specifically)
Chromosome	Start	End		Chromosome	Start	End		Chromosome	Start	End		Chromosome	Start	End		Chromosome	Start	End		Chromosome	Start	End
chrX	39920905	39920906		chr2	236735921	236735922		chrX	102749463	102749464		chr6	122973114	122973115		chr21	30577132	30577133		chr10	23532920	23532921
chrX	39834454	39834455		chr7	153214251	153214252		chrX	3771067	3771068		chr15	50862797	50862798		chr8	11657275	11657276		chr11	617152	617153
chr21	30577286	30577287		chr19	43568974	43568975		chrX	102749601	102749602		chr17	40392953	40392954		chr10	135184014	135184015		chr19	50429443	50429444
chr1	150351811	150351812		chr17	34377361	34377362		chrX	3274725	3274726		chr3	48607782	48607783		chr19	15480355	15480356		chr1	91074239	91074240
chrX	109926192	109926193		chr17	7252038	7252039		chrX	3772130	3772131		chr11	617152	617153		chr14	105064353	105064354		chr13	99345969	99345970
chrX	3640619	3640620		chr10	23532920	23532921		chrX	102770494	102770495		chr3	119681469	119681470		chr19	15480329	15480330		chr3	213392	213393
chr19	46699218	46699219		chr6	122973114	122973115		chrY	7202073	7202074		chr7	718359	718360		chr21	30460866	30460867		chr14	28324604	28324605
chrX	3274341	3274342		chr15	50862797	50862798		chrX	3274853	3274854		chr12	6942957	6942958						chr19	50429450	50429451
chr1	145361871	145361872		chr1	1554285	1554286		chrX	149902273	149902274		chr8	106743415	106743416						chr2	220021666	220021667
chrX	39565165	39565166		chr13	99345898	99345899		chr19	42156257	42156258		chr19	43486685	43486686						chr14	28316899	28316900
chr3	466979	466980		chr1	154386081	154386082		chrX	102771194	102771195		chr7	27226810	27226811						chr4	46086193	46086194
chrX	102749463	102749464		chr3	14572422	14572423		chrX	107866057	107866058		chr6	33504213	33504214						chr17	7055864	7055865
chrX	149902282	149902283		chr15	65899942	65899943		chrX	3275089	3275090		chr19	59619529	59619530						chr3	214733	214734
chr2	160469490	160469491		chr10	130228771	130228772		chrX	23595650	23595651		chr1	201311667	201311668						chr17	1827911	1827912
chr9	105799656	105799657		chr17	40392953	40392954		chrX	102749469	102749470		chr4	24699396	24699397						chr3	214229	214230
chrX	3771067	3771068		chr4	136728760	136728761		chrX	3274864	3274865		chr20	590782	590783						chr6	43360836	43360837
chr20	29526691	29526692		chr3	48607782	48607783		chrX	3641178	3641179		chr1	151775177	151775178						chr4	46729024	46729025
chr21	30462075	30462076		chr2	156894558	156894559		chrX	102749445	102749446		chr20	61555070	61555071						chr3	188340012	188340013
chrX	39916494	39916495		chr8	37676021	37676022		chrX	23595643	23595644		chr1	37556831	37556832						chr3	55483726	55483727
chr8	1308740	1308741		chr2	156893126	156893127		chrX	149902442	149902443		chr14	104238345	104238346						chr2	7382395	7382396
chr2	74201124	74201125		chr11	617152	617153		chrX	3273354	3273355		chr8	93144105	93144106						chr15	63476351	63476352
chrX	102749601	102749602		chr8	98359535	98359536		chrX	149902420	149902421		chr17	72076604	72076605						chr21	30234776	30234777
chr1	73137324	73137325		chr6	32226435	32226436		chr19	42156038	42156039		chr20	62043319	62043320						chr17	1827691	1827692
chr7	39019778	39019779		chr2	128285817	128285818		chrY	12584873	12584874		chr8	21970233	21970234						chr4	89879260	89879261
chr21	30929510	30929511		chr18	21967739	21967740		chrX	3641387	3641388		chr11	617582	617583						chr6	31890908	31890909
chrX	3641575	3641576		chr21	33327551	33327552		chrY	12586009	12586010		chr15	50877524	50877525						chr13	99346079	99346080
chrX	3640499	3640500		chr6	166990606	166990607		chrX	3274695	3274696		chr5	176040033	176040034						chr3	213615	213616
chrX	3772130	3772131		chr16	30480430	30480431		chr17	6758225	6758226		chr10	125024286	125024287						chr4	46087010	46087011
chr14	105063577	105063578		chr1	1350940	1350941		chrX	3641104	3641105		chr8	2947724	2947725						chr21	30234204	30234205
chrX	102770494	102770495		chr3	119681469	119681470		chrX	102749669	102749670		chr6	35588107	35588108						chr4	148779342	148779343
chr19	15479961	15479962		chr17	77114656	77114657		chrX	3275318	3275319		chr1	34415106	34415107						chr4	187827530	187827531
chr8	1309290	1309291		chr20	23285006	23285007		chrY	7201681	7201682		chr15	50874018	50874019						chr3	213611	213612
chrX	23260234	23260235		chr5	72629689	72629690		chrX	149902230	149902231		chr2	25280854	25280855						chr17	43141438	43141439
chrX	40829716	40829717		chr7	718359	718360		chrX	3274711	3274712		chr14	19973250	19973251						chr21	30234514	30234515
chr8	30382	30383		chr6	10221634	10221635		chrX	102749295	102749296		chr6	31618708	31618709						chr16	65791484	65791485
chrX	149902238	149902239		chr12	120055135	120055136		chrX	3274728	3274729		chr4	3342804	3342805						chr6	31890940	31890941
chrY	7202073	7202074		chr12	6942957	6942958		chrX	102749660	102749661		chr8	144443120	144443121						chr21	30233668	30233669
chr1	150350971	150350972		chr16	18709660	18709661		chrX	3273474	3273475		chr16	30569035	30569036						chr14	28324281	28324282
chrX	39920967	39920968		chr15	50880801	50880802		chrX	3275038	3275039		chr1	44960397	44960398						chr19	50429463	50429464
chrX	3274853	3274854		chr8	106743415	106743416						chr12	118726340	118726341						chr21	30233962	30233963
chrX	149902273	149902274		chr5	1932525	1932526						chr20	62042953	62042954						chr17	43141312	43141313
chr21	30791362	30791363		chr19	43486685	43486686						chr18	68361413	68361414						chr19	7700952	7700953
chrX	39897044	39897045		chr19	58192809	58192810						chr11	132168173	132168174						chr4	46690446	46690447
chr19	42156257	42156258		chr1	151775484	151775485						chr1	245018985	245018986						chr2	241623813	241623814
chr17	6758133	6758134		chr22	36815240	36815241						chr5	156161881	156161882						chr14	102663273	102663274
chrX	102771194	102771195		chr16	85162601	85162602						chr19	54751758	54751759						chr3	214665	214666
chrX	107866057	107866058		chr6	26348484	26348485						chr10	76243402	76243403						chr3	215139	215140
chr21	31175631	31175632		chr12	19482596	19482597						chr17	1827911	1827912						chr19	50429720	50429721
chr21	30577132	30577133		chr10	23532804	23532805						chr15	76484988	76484989						chr3	213618	213619
chrX	3275089	3275090		chr19	54533270	54533271						chr7	158547208	158547209						chr4	46086451	46086452
chr4	46606307	46606308		chr19	54885249	54885250						chr16	88159156	88159157						chr4	46728332	46728333
chr1	246087435	246087436		chr19	50429443	50429444						chr2	85853009	85853010						chr4	46690416	46690417
chr16	69352357	69352358		chr4	46086016	46086017						chr7	158547325	158547326						chr4	46085916	46085917
chrX	23595650	23595651		chr7	27226810	27226811						chr16	85352991	85352992						chr14	28317356	28317357
chr19	55245695	55245696		chr8	74360764	74360765						chr11	122936159	122936160						chr6	31890901	31890902
chrX	39358013	39358014		chr1	91074239	91074240						chr17	69974579	69974580						chr14	28324431	28324432
chrX	48743743	48743744		chr19	54884551	54884552						chr4	1397592	1397593						chr18	68360412	68360413
chrX	102749469	102749470		chr11	92343081	92343082						chr1	29459704	29459705						chr13	99346514	99346515
chrX	110074256	110074257		chr19	59619529	59619530						chr2	172682981	172682982						chr19	50429323	50429324
chrX	39889290	39889291		chr1	179189699	179189700						chr16	88160139	88160140						chr4	46086289	46086290
chrX	3274864	3274865		chr16	23632275	23632276						chr16	88160250	88160251						chr5	140838125	140838126
chrX	102749445	102749446		chr3	7730472	7730473						chr19	6223158	6223159						chr13	113873300	113873301
chr1	84099135	84099136		chr5	140838179	140838180						chr19	1226167	1226168						chr19	50429713	50429714
chrX	41020370	41020371		chr2	115838518	115838519						chr19	862965	862966						chr10	23532872	23532873
chr21	30577525	30577526		chr6	26348286	26348287						chr7	101541906	101541907						chr10	26540786	26540787
chr1	150349900	150349901		chr6	32242598	32242599						chr16	51090251	51090252						chr4	46087414	46087415
chr21	30632498	30632499		chr9	134843813	134843814						chr16	88159675	88159676						chr17	74605001	74605002
chr1	246087000	246087001		chr1	91074049	91074050						chr7	5355797	5355798						chr1	91072803	91072804
chrX	39846708	39846709		chr1	227772865	227772866						chr6	122972863	122972864						chr3	126558757	126558758
chrX	48640046	48640047		chr4	189153703	189153704						chr20	62043521	62043522						chr4	46690578	46690579
chrX	23595643	23595644		chr1	91073034	91073035						chr15	50875179	50875180						chr5	72562135	72562136
chrX	149902442	149902443		chr4	15313778	15313779						chr1	44960138	44960139						chr3	55483500	55483501
chr10	135193238	135193239		chr13	99345969	99345970						chr16	65157812	65157813						chr5	72561988	72561989
chr19	21303836	21303837		chr5	72634621	72634622						chr11	66067924	66067925						chr1	91074319	91074320
chrX	39912618	39912619		chr12	6354033	6354034						chr1	67373016	67373017						chr4	46086171	46086172
chr8	27786404	27786405		chr8	128877736	128877737						chr8	41774311	41774312						chr1	38234467	38234468
chrX	149902420	149902421		chr6	159280749	159280750						chr1	153557848	153557849						chr14	102663256	102663257
chr19	15480224	15480225		chr1	10524182	10524183						chr4	187827530	187827531						chr18	68361935	68361936
chr8	115668273	115668274		chr1	201311667	201311668						chr11	61276354	61276355						chr14	102663258	102663259
chr19	42156038	42156039		chr19	56377039	56377040						chr16	29820405	29820406						chr15	63476205	63476206
chrX	39890121	39890122		chr1	13782210	13782211						chr16	88159845	88159846						chr6	31890979	31890980
chr20	29526699	29526700		chr3	121011646	121011647						chr3	48607676	48607677						chr17	1827786	1827787
chr14	105028787	105028788		chr19	53809926	53809927						chr8	98359537	98359538						chr15	43196611	43196612
chr20	29526910	29526911		chr11	617612	617613						chr8	11508494	11508495						chrX	82650362	82650363
chrX	48699524	48699525		chr14	69723672	69723673						chr6	156760090	156760091						chr6	166990286	166990287
chrX	3641387	3641388		chr14	53756339	53756340						chr16	31346894	31346895						chr15	43196153	43196154
chr14	105028638	105028639		chr3	213161	213162						chr1	27834267	27834268						chr15	37998564	37998565
chr3	216182	216183		chr17	928904	928905						chr19	48697746	48697747						chr3	214207	214208
chr14	105028547	105028548		chr6	31891343	31891344						chr15	50874608	50874609						chr14	28314029	28314030
chrX	46935083	46935084		chr3	49922797	49922798						chr17	7697334	7697335						chr18	68361799	68361800
chrX	23260340	23260341		chr21	45061545	45061546						chr6	150388705	150388706						chr4	46086494	46086495
chrX	3274432	3274433		chr1	144274174	144274175						chr7	5357919	5357920						chr21	30234199	30234200
chrX	39843140	39843141		chr19	52059302	52059303						chr15	64734446	64734447						chr4	46087285	46087286
chrX	39900411	39900412		chr6	112348998	112348999						chr1	36414571	36414572						chr4	46690266	46690267
chrX	39890281	39890282		chr12	129921293	129921294						chr8	1752743	1752744						chr15	83161695	83161696
chrX	39834629	39834630		chr22	23532766	23532767						chr19	46528963	46528964						chr1	1062505	1062506
chrX	3640582	3640583		chr3	196187130	196187131						chr7	103418365	103418366						chr6	31890690	31890691
chrX	109926141	109926142		chr11	134369426	134369427						chr15	39639930	39639931						chr15	43196462	43196463
chrX	3274695	3274696		chr20	47330475	47330476						chr14	99702703	99702704						chr7	153215349	153215350
chr7	103791750	103791751		chr4	24699396	24699397						chr12	115616203	115616204						chr6	28769289	28769290
chr17	6758225	6758226		chr9	97316461	97316462						chr11	32378384	32378385						chr14	53755934	53755935
chr3	1108865	1108866		chr20	590782	590783						chr19	45797995	45797996						chr21	30233713	30233714
chr1	50490254	50490255		chr5	72564070	72564071						chr15	32874220	32874221						chr4	46087283	46087284
chrX	3641104	3641105		chr15	91453760	91453761						chr6	31891445	31891446						chr21	22668926	22668927
chrX	23260473	23260474		chr19	43568090	43568091						chr14	69723472	69723473						chr6	50782622	50782623
chrX	40011589	40011590		chr9	27099111	27099112						chr15	29303144	29303145						chr14	28317456	28317457
chrX	48653884	48653885		chr3	213392	213393						chr14	19973451	19973452						chr4	46690498	46690499
chr19	15480355	15480356		chr13	99346416	99346417						chr15	50874149	50874150						chr4	46086485	46086486
chrX	43399133	43399134		chr14	28324604	28324605						chr8	144443154	144443155						chr4	46689960	46689961
chrX	40829681	40829682		chr20	29639715	29639716						chr1	44499900	44499901						chr3	188340083	188340084
chr14	105028554	105028555		chr3	135514353	135514354						chr14	104238652	104238653						chr21	30234406	30234407
chrX	102749669	102749670		chr7	27226638	27226639						chr3	46915443	46915444						chr4	46086149	46086150
chr14	105028567	105028568		chr9	124019174	124019175						chr22	48810760	48810761						chr3	49922938	49922939
chrX	39920965	39920966		chr17	1827755	1827756						chr8	103610190	103610191						chr13	99345786	99345787
chr21	30614336	30614337		chr1	151775177	151775178						chr10	719479	719480						chr3	213496	213497
chrX	39749928	39749929		chr12	106499429	106499430						chr2	172681441	172681442						chr11	617175	617176
chrX	109925734	109925735		chr17	67614629	67614630						chr15	50874524	50874525						chr15	83161659	83161660
chrX	109925738	109925739		chr8	93187858	93187859						chr11	132168076	132168077						chr4	46690500	46690501
chr13	30378663	30378664		chr3	182664904	182664905						chr15	50868225	50868226						chr4	46087242	46087243
chr8	1308782	1308783		chr1	226852610	226852611						chr6	168457522	168457523						chr19	43393834	43393835
chr1	246087320	246087321		chr6	28769691	28769692						chr3	48607727	48607728
chrX	39849173	39849174		chr8	144836591	144836592						chr19	45798191	45798192
chrX	39836412	39836413		chrX	100432947	100432948						chr19	50668035	50668036
chrY	7201681	7201682		chr7	114349040	114349041						chr3	121011346	121011347
chr10	102312344	102312345		chr19	50429450	50429451						chr6	40830407	40830408
chr1	246087255	246087256		chr11	64708492	64708493						chr17	45323351	45323352
chr19	55245879	55245880		chr14	23711692	23711693						chr6	35587888	35587889
chr14	105028580	105028581		chr3	185476405	185476406						chr8	48335442	48335443
chr14	105064353	105064354		chr19	11550813	11550814						chr6	31891434	31891435
chrX	109448169	109448170		chr5	174086805	174086806						chr15	50873922	50873923
chr6	170868315	170868316		chr9	85761634	85761635						chr12	115615906	115615907
chr8	1309134	1309135		chr6	31891008	31891009						chr1	151775166	151775167
chrX	149902230	149902231		chr1	212221559	212221560						chr17	47592402	47592403
chr21	31050671	31050672		chr19	13935320	13935321						chr22	37138854	37138855
chr19	55246263	55246264		chr8	65454927	65454928						chr7	104656368	104656369
chrX	3274711	3274712		chr12	56307562	56307563						chr12	120881060	120881061
chr4	46618122	46618123		chr2	220021666	220021667						chr1	153486855	153486856
chrX	149902870	149902871		chr15	94516168	94516169						chr1	27834383	27834384
chr8	1309044	1309045		chr12	55915507	55915508						chr18	68360412	68360413
chr1	246087315	246087316		chr14	102060004	102060005						chr7	121569014	121569015
chrX	102749295	102749296		chr1	37556831	37556832						chr14	104238502	104238503
chrX	39914038	39914039		chr5	66373823	66373824						chr7	158547524	158547525
chrX	3274728	3274729		chr16	85162023	85162024						chr19	48698272	48698273
chr14	105063664	105063665		chr5	81606250	81606251						chr14	101624730	101624731
chr7	103343765	103343766		chr5	43073168	43073169						chr4	2735565	2735566
chr21	30724040	30724041		chr8	75816535	75816536						chr1	27834150	27834151
chr21	30583869	30583870		chr14	104238345	104238346						chr1	43306500	43306501
chrX	68442608	68442609		chr8	93144105	93144106						chr2	96579858	96579859
chr21	30460928	30460929		chr6	150388614	150388615						chr19	43568506	43568507
chr19	15480329	15480330		chr4	187827573	187827574						chr10	125024440	125024441
chr1	150349916	150349917		chr17	72076604	72076605						chr9	124019177	124019178
chrX	102749660	102749661		chr6	37429315	37429316						chr17	1828083	1828084
chr1	150350333	150350334		chr18	68361463	68361464						chr2	20734293	20734294
chr21	30460866	30460867		chr20	62043319	62043320						chr14	98798841	98798842
chrX	149902276	149902277		chrX	133508112	133508113						chr8	41774830	41774831
chrX	48743740	48743741		chr15	80123002	80123003						chr19	447428	447429
chrX	109926128	109926129		chr14	28316899	28316900						chr2	23739862	23739863
chrX	3273474	3273475		chr15	62903308	62903309						chr6	35587606	35587607
chrX	3275038	3275039		chr10	23532476	23532477						chr10	34445765	34445766
chr19	42156473	42156474		chrX	24601056	24601057						chr2	25003481	25003482
chrX	23261671	23261672		chr2	70222288	70222289						chr19	50590689	50590690
				chr7	131950650	131950651						chr6	41662507	41662508
				chr6	43361131	43361132						chr7	101541478	101541479
				chr8	21970233	21970234						chr18	21967836	21967837
				chr15	43195866	43195867						chr11	124132052	124132053
				chr14	53757064	53757065						chr5	175492913	175492914
				chr4	114190188	114190189						chr1	44499824	44499825
				chr12	126196503	126196504						chr7	101541551	101541552
				chr11	124127583	124127584						chr6	40830375	40830376
				chr4	113552718	113552719						chr20	29689342	29689343
				chr17	77114335	77114336						chr15	63441270	63441271
				chr5	60787415	60787416						chr2	148121215	148121216
				chr15	91454052	91454053						chr2	172681487	172681488
				chr2	43757154	43757155						chr16	88160094	88160095
				chr13	39644549	39644550						chr11	122936372	122936373
				chr14	53756066	53756067						chr2	43148893	43148894
				chr16	48429993	48429994						chr19	2379677	2379678
				chr11	58488210	58488211						chr13	99425704	99425705
				chr2	172680927	172680928						chr8	98359324	98359325
				chr17	69719808	69719809						chr7	5356424	5356425
				chr8	90496624	90496625						chr5	176039807	176039808
				chr3	182904242	182904243						chr14	104238772	104238773
				chr11	617582	617583						chr17	27839147	27839148
				chr14	98710904	98710905						chr7	5355421	5355422
				chr10	26541037	26541038						chr7	158482610	158482611
				chr5	1933310	1933311						chr7	158055490	158055491
				chr15	50877524	50877525						chr17	71629956	71629957
				chr3	121010990	121010991						chr17	7697433	7697434
				chr16	30960990	30960991						chr20	32915088	32915089
				chr7	97790834	97790835						chr17	38077456	38077457
				chr14	28312574	28312575						chr4	13133241	13133242
				chr12	131532750	131532751						chr13	99321122	99321123
				chr15	87546094	87546095						chr12	115616102	115616103
				chr14	68165323	68165324						chr1	151775220	151775221
				chr17	74605119	74605120						chr1	178738977	178738978
				chr5	126437126	126437127						chr11	128199598	128199599
				chr19	10324037	10324038						chr2	172681086	172681087
				chr5	80660253	80660254						chr20	55269631	55269632
				chr11	68208275	68208276						chrX	24600996	24600997
				chr8	483635	483636						chr15	50874360	50874361
				chr12	24059460	24059461						chr14	68165432	68165433
				chr17	45322817	45322818						chr3	144149010	144149011
				chr1	43306911	43306912						chr19	54751749	54751750
				chr5	176040033	176040034						chr4	1398557	1398558
				chr10	125024286	125024287						chr5	81606139	81606140
				chr17	38059032	38059033						chr2	130801968	130801969
				chr11	86061344	86061345						chr1	1087933	1087934
				chr2	50428828	50428829						chr3	46915351	46915352
				chr8	142285301	142285302						chr22	37138761	37138762
				chr4	25639058	25639059						chr19	43486891	43486892
				chr8	2947724	2947725						chr19	45798004	45798005
				chr6	35588107	35588108						chr3	63374208	63374209
				chr7	98905253	98905254						chr15	50874891	50874892
				chr15	91453770	91453771						chr6	52279932	52279933
				chr4	46086193	46086194						chr13	39644453	39644454
				chr15	68104178	68104179						chr2	236425760	236425761
				chr4	46086233	46086234						chr12	6943026	6943027
				chr10	115929274	115929275						chr3	49922815	49922816
				chr8	22503126	22503127						chr2	25003126	25003127
				chr1	34415106	34415107						chr19	17549265	17549266
				chr11	67256007	67256008						chr21	33696752	33696753
				chr13	45323838	45323839						chr2	242158382	242158383
				chr6	31891294	31891295						chr17	7697873	7697874
				chr15	50874018	50874019						chr6	150388493	150388494
				chr22	40800169	40800170						chr12	112442132	112442133
				chr5	172108209	172108210						chr15	50875448	50875449
				chr16	12901550	12901551						chr11	124127154	124127155
				chr2	25280854	25280855						chr2	239967792	239967793
				chr19	11378152	11378153						chr6	40830798	40830799
				chr3	185476418	185476419						chr15	56944815	56944816
				chr20	3674190	3674191						chr3	121011848	121011849
				chr3	158700497	158700498						chr19	40223657	40223658
				chr14	19973250	19973251						chr10	77541964	77541965
				chr19	11550649	11550650						chr6	35587626	35587627
				chr8	42818128	42818129						chr11	132167982	132167983
				chr17	46805891	46805892						chr10	77142164	77142165
				chr4	46728180	46728181						chr17	38077887	38077888
				chr3	126559062	126559063						chr13	94453325	94453326
				chr16	71642593	71642594						chr13	24844972	24844973
				chr1	1219214	1219215						chr15	50877838	50877839
				chr6	31618708	31618709						chr12	6942075	6942076
				chr1	179189963	179189964						chr19	11378079	11378080
				chr19	57592936	57592937						chr10	125107357	125107358
				chr6	28854296	28854297						chr5	172108326	172108327
				chr1	1062702	1062703						chr5	175493055	175493056
				chrX	46822602	46822603						chr3	14314569	14314570
				chr8	144443120	144443121						chr6	122972984	122972985
				chr3	552964	552965						chr20	571089	571090
				chr18	21967727	21967728						chr15	50874260	50874261
				chr16	30569035	30569036						chr11	617175	617176
				chr1	119345406	119345407						chr2	96579719	96579720
				chr11	64708610	64708611						chr2	58801523	58801524
				chr1	44960397	44960398						chr13	94453173	94453174
				chr12	50759998	50759999						chr4	1397989	1397990
				chr16	21582956	21582957						chr16	1953574	1953575
				chr12	118726340	118726341						chr16	48290068	48290069
				chr6	40830494	40830495						chr19	1716764	1716765
				chr6	53895627	53895628						chr19	50592081	50592082
				chr8	57014807	57014808						chr7	718356	718357
				chr5	1932554	1932555						chr3	48607488	48607489
				chr6	44418302	44418303						chr12	6942988	6942989
				chr4	45821205	45821206						chr19	50591455	50591456
				chr10	125024561	125024562						chr6	150388509	150388510
				chr20	62042953	62042954
				chr13	94453580	94453581
				chr11	63933569	63933570
				chr3	552821	552822
				chr7	153215772	153215773
				chr11	110660231	110660232
				chr8	41541921	41541922
				chr18	68361413	68361414
				chr16	55259419	55259420
				chr2	219991686	219991687
				chr11	132168173	132168174
				chr19	53924416	53924417
				chr1	245018985	245018986
				chr1	47553039	47553040
				chr1	119975884	119975885
				chr17	7055864	7055865
				chr13	23019359	23019360
				chr11	133293443	133293444
				chr18	40897803	40897804
				chr5	180018866	180018867
				chr11	72143676	72143677
				chr6	122973304	122973305
				chr19	60297890	60297891
				chr20	62040516	62040517
				chr11	122258259	122258260
				chr10	11286769	11286770
				chr6	159280693	159280694
				chr2	241108675	241108676
				chr12	4207643	4207644
				chr17	38077767	38077768
				chr4	183299295	183299296
				chr10	26541071	26541072
				chr1	45051936	45051937
				chr17	67631777	67631778
				chr10	8140569	8140570
				chr3	214733	214734
				chr8	82693522	82693523
				chr3	213318	213319
				chr6	122973007	122973008
				chr6	110904169	110904170
				chr11	431986	431987
				chr1	34415449	34415450
				chr9	138164432	138164433
				chr2	62651430	62651431
				chr4	779139	779140
				chr20	57308741	57308742
				chr4	45820823	45820824
				chr8	26103982	26103983
				chr10	88286403	88286404
				chr2	20734882	20734883
				chr4	113552501	113552502
				chr16	48289877	48289878
				chr11	60376919	60376920
				chr14	53756375	53756376
				chr17	34377369	34377370
				chr14	101242325	101242326
				chr8	57014400	57014401
				chr16	16941952	16941953
				chr7	100326878	100326879
				chr2	225517899	225517900
				chr5	1931499	1931500
				chr14	28312985	28312986
				chr5	156161881	156161882
				chr1	215373323	215373324
				chr10	11246227	11246228
				chr5	72633471	72633472
				chr3	182810807	182810808
				chr6	166138502	166138503
				chr5	43073042	43073043
				chr16	56475544	56475545
				chr9	124028541	124028542
				chr6	136911660	136911661
				chr1	34415486	34415487
				chr15	43197339	43197340
				chr20	62041140	62041141
				chr19	54751758	54751759
				chr6	27948180	27948181
				chr10	76243402	76243403
				chr16	87205144	87205145
				chr3	46914982	46914983
				chr6	7055772	7055773
				chr19	53638376	53638377
				chr3	50542936	50542937
				chr1	44499597	44499598
				chr19	55623434	55623435
				chr5	139124239	139124240
				chr19	13935823	13935824
				chr11	85763653	85763654
				chr19	46528790	46528791
				chr2	101418019	101418020
				chr16	30480240	30480241
				chr1	38234483	38234484
				chr3	128831301	128831302
				chr3	50353296	50353297
				chr17	1827911	1827912
				chr3	214229	214230
				chr6	34832729	34832730
				chr14	102219765	102219766
				chr4	2735720	2735721
				chr15	76484988	76484989
				chr14	104410594	104410595
				chr1	226530855	226530856
				chr10	77542090	77542091
				chr9	138999890	138999891
				chr14	98728383	98728384
				chr8	98359405	98359406
				chr4	2735694	2735695
				chr1	19537827	19537828
				chr17	39188408	39188409
				chr3	133486321	133486322
				chr6	33288607	33288608
				chr1	1089898	1089899
				chr9	27099293	27099294
				chr1	151775135	151775136
				chr16	10880883	10880884
				chr6	44418618	44418619
				chr6	43360836	43360837
				chr8	24856741	24856742
				chr7	27226966	27226967
				chr22	26522794	26522795
				chr7	158547208	158547209
				chr11	31399985	31399986
				chr17	69250980	69250981
				chr3	185476415	185476416
				chr12	50759729	50759730
				chrX	82649875	82649876
				chr6	50798606	50798607
				chr16	87128947	87128948
				chr2	134502245	134502246
				chr6	26348558	26348559
				chr14	94896487	94896488
				chr12	112442324	112442325
				chr16	88159156	88159157
				chr11	17674164	17674165
				chr10	50646652	50646653
				chr8	41544234	41544235
				chr21	14568058	14568059
				chr6	156759980	156759981
				chr18	76006382	76006383
				chr20	32320559	32320560
				chr2	118310774	118310775
				chr1	224990880	224990881
				chr16	30480514	30480515
				chr2	171493331	171493332
				chr2	85853009	85853010
				chr7	114349086	114349087
				chr2	220021844	220021845
				chr19	17549104	17549105
				chr7	30293117	30293118
				chr1	36416568	36416569
				chr14	94896606	94896607
				chr7	158547325	158547326
				chr16	85352991	85352992
				chr3	186483454	186483455
				chr2	20733692	20733693
				chr16	3002350	3002351
				chr5	42989381	42989382
				chr10	77542294	77542295
				chr6	27948084	27948085
				chr5	43070014	43070015
				chr11	122936159	122936160
				chr11	47692929	47692930
				chr17	1827634	1827635
				chr8	37676117	37676118
				chr16	49705037	49705038
				chr17	69974579	69974580
				chr4	1397592	1397593
				chr7	529370	529371
				chr6	52279964	52279965
				chr1	1554345	1554346
				chr2	130996144	130996145
				chr2	62651952	62651953
				chr16	30009958	30009959
				chr1	29459704	29459705
				chr9	34614587	34614588
				chr2	172682981	172682982
				chr6	32226273	32226274
				chr19	13933965	13933966
				chr7	27220232	27220233
				chr8	143577825	143577826
				chr6	32226276	32226277
				chr12	56307980	56307981
				chr10	130398468	130398469
				chr2	236738582	236738583
				chr19	7701192	7701193
				chr13	95091883	95091884
				chr2	171493191	171493192
				chr5	141595838	141595839
				chr1	91073792	91073793
				chr2	74211221	74211222
				chr19	13934277	13934278
				chr14	53488478	53488479
				chr2	153058435	153058436
				chr16	55260901	55260902
				chr6	32272779	32272780
				chr20	3601555	3601556
				chr16	88160139	88160140
				chr6	43361075	43361076
				chr16	30569209	30569210
				chr4	174658766	174658767
				chr12	72042094	72042095
				chr22	17365691	17365692
				chr13	92730640	92730641
				chr1	241704658	241704659
				chr1	212220863	212220864
				chr7	23253877	23253878
				chr4	46729024	46729025
				chr3	188340012	188340013
				chr20	35584598	35584599
				chr1	212558127	212558128
				chr3	49289640	49289641
				chr8	57014844	57014845
				chr13	51667876	51667877
				chr4	189153861	189153862
				chr4	1397694	1397695
				chr3	182900307	182900308
				chr12	50694787	50694788
				chr11	626659	626660
				chr6	32242551	32242552
				chr3	55483726	55483727
				chr4	13148611	13148612
				chr20	2749844	2749845
				chr6	137186033	137186034
				chr20	3000692	3000693
				chr20	34602794	34602795
				chr22	49516366	49516367
				chr5	72564052	72564053
				chr4	6298541	6298542
				chr4	162338501	162338502
				chr2	241108311	241108312
				chr7	103756031	103756032
				chr16	65791362	65791363
				chr7	153215515	153215516
				chr5	126656840	126656841
				chr20	207925	207926
				chr22	49363816	49363817
				chr11	92916809	92916810
				chr16	88160250	88160251
				chr5	74386508	74386509
				chr5	72562482	72562483
				chr6	122973784	122973785
				chr5	125786346	125786347
				chr18	40578629	40578630
				chr9	79452016	79452017
				chr1	1089989	1089990
				chr19	6223158	6223159
				chr5	171027542	171027543
				chr11	72653350	72653351
				chr19	1226167	1226168
				chr17	38079506	38079507
				chr7	27226627	27226628
				chr4	185198214	185198215
				chr8	95720275	95720276
				chr11	8804238	8804239
				chr16	83157969	83157970
				chr19	862965	862966
				chr19	56179041	56179042
				chr2	7382395	7382396
				chr12	48635596	48635597
				chr5	68664494	68664495
				chr7	101541906	101541907
				chr16	51090251	51090252
				chr4	24699296	24699297
				chr16	88159675	88159676
				chr1	45051558	45051559
				chr8	142285458	142285459
				chr14	28312924	28312925
				chr4	46729510	46729511
				chr7	88432802	88432803
				chr1	91074072	91074073
				chr19	63599321	63599322
				chr12	112271496	112271497
				chr4	13133404	13133405
				chr2	219444793	219444794
				chr1	151775147	151775148
				chr15	63476351	63476352
				chr1	245578023	245578024
				chr4	186796932	186796933
				chr17	7698268	7698269
				chr7	5355797	5355798
				chr10	11952416	11952417
				chr11	110660224	110660225
				chr15	50880299	50880300
				chr16	82904223	82904224
				chr4	951505	951506
				chr2	20734760	20734761
				chr21	30234776	30234777
				chr6	122972863	122972864
				chr7	128318342	128318343
				chr3	186483518	186483519
				chr17	1827691	1827692
				chr2	25208280	25208281
				chr16	56475447	56475448
				chr6	166138509	166138510
				chr20	62043521	62043522
				chr2	62651869	62651870
				chrX	133508129	133508130
				chr1	92267585	92267586
				chr18	19851454	19851455
				chr15	50875179	50875180
				chr4	89879260	89879261
				chr1	12522935	12522936
				chr6	170574278	170574279
				chr12	54902327	54902328
				chrX	133507660	133507661
				chr6	156759869	156759870
				chr2	167175551	167175552
				chr6	31890908	31890909
				chr16	56008170	56008171
				chr4	145785891	145785892
				chr5	71570454	71570455
				chr17	34575856	34575857
				chr16	53781634	53781635
				chr3	53165653	53165654
				chr13	99346079	99346080
				chr2	171384552	171384553
				chr5	72562252	72562253
				chr17	75654032	75654033
				chr5	72564522	72564523
				chr5	89698780	89698781
				chr8	120754149	120754150
				chr16	84166160	84166161
				chr7	51507008	51507009
				chr5	139028189	139028190
				chr10	93795824	93795825
				chr19	39760468	39760469
				chr6	34832717	34832718
				chr21	30721119	30721120
				chr4	88562463	88562464
				chr16	48290124	48290125
				chrX	46822773	46822774
				chr20	56159305	56159306
				chr19	47329645	47329646
				chr12	54615908	54615909
				chr2	197737577	197737578
				chr11	128199513	128199514
				chr7	99433373	99433374
				chr3	188339622	188339623
				chr17	77114618	77114619
				chr1	44960138	44960139
				chr17	47592741	47592742
				chr3	213615	213616
				chr19	54752118	54752119
				chr2	20733843	20733844
				chr22	48551439	48551440
				chrX	133508142	133508143
				chr16	55259495	55259496
				chr4	46087010	46087011
				chr20	44091203	44091204
				chr19	50590732	50590733
				chr16	65157812	65157813
				chr21	30234204	30234205
				chr10	125024581	125024582
				chr12	48069233	48069234
				chr11	66067924	66067925
				chr11	67105885	67105886
				chr17	45323095	45323096
				chr13	45323867	45323868
				chr1	67373016	67373017
				chr2	130352615	130352616
				chr3	185539537	185539538
				chr2	85853139	85853140
				chr14	36122914	36122915
				chr15	63441161	63441162
				chr6	32226290	32226291
				chr14	105007760	105007761
				chr3	185476767	185476768
				chr1	203592694	203592695
				chr4	148779342	148779343
				chr8	41774311	41774312
				chr11	64235687	64235688
				chr4	46086281	46086282
				chr6	26348899	26348900
				chr1	153557848	153557849
				chr1	178738830	178738831
				chr2	241108175	241108176
				chr4	187827530	187827531
				chr6	119398299	119398300
				chr15	76419199	76419200
				chr4	113552418	113552419
				chr2	74582937	74582938
				chr11	61276354	61276355
				chr5	43069800	43069801
				chr21	30233258	30233259
				chr19	447425	447426
				chr3	213611	213612
				chr17	43141438	43141439
				chr2	241107900	241107901
				chr4	185198317	185198318
				chr4	2735933	2735934
				chr10	102823350	102823351
				chr16	29820405	29820406
				chr3	114643313	114643314
				chr1	245019118	245019119
				chr19	2375793	2375794
				chr16	66561150	66561151
				chr10	11952132	11952133
				chr19	11550614	11550615
				chr8	103610015	103610016
				chr17	47592400	47592401
				chr11	384545	384546
				chr1	151775379	151775380
				chr16	88159845	88159846
				chr5	177822653	177822654
				chr21	30234514	30234515
				chrX	100433012	100433013
				chr1	74743214	74743215
				chr16	65791484	65791485
				chr4	85525711	85525712
				chr4	154592929	154592930
				chr7	51507077	51507078
				chr3	48607676	48607677
				chr16	85162355	85162356
				chr6	32273178	32273179
				chr19	60579968	60579969
				chr22	37592846	37592847
				chr17	68770184	68770185
				chr2	118310637	118310638
				chr17	7697607	7697608
				chr8	98359537	98359538
				chr17	7052138	7052139
				chr15	50874779	50874780
				chr19	50429632	50429633
				chr15	56944415	56944416
				chr5	154007322	154007323
				chr8	11508494	11508495
				chr2	104639808	104639809
				chr5	42792617	42792618
				chr17	4879663	4879664
				chr6	156760090	156760091
				chr20	23284944	23284945
				chr2	20733568	20733569
				chr6	31890940	31890941
				chr5	14541255	14541256
				chr6	50800454	50800455
				chr5	32745058	32745059
				chr19	3529055	3529056
				chr16	31346894	31346895
				chr2	43757086	43757087
				chr22	44847755	44847756
				chr12	125033916	125033917
				chr21	30233668	30233669
				chr14	28324281	28324282
				chr4	46728005	46728006
				chr20	2749995	2749996
				chr8	120754498	120754499
				chr2	43756974	43756975
				chr4	13149948	13149949
				chr4	189154850	189154851
				chr1	27834267	27834268
				chr1	201311852	201311853
				chr2	144864028	144864029
				chr1	151775337	151775338
				chr19	48697746	48697747
				chr6	163490361	163490362
				chr19	50429463	50429464
				chr15	50874608	50874609
				chr17	7697334	7697335
				chr10	95317874	95317875
				chr2	197737460	197737461
				chr11	58424536	58424537
				chr19	45423953	45423954
				chr21	30233962	30233963
				chr5	72632771	72632772
				chr3	23821814	23821815
				chr17	7252592	7252593
				chr5	64366691	64366692
				chr6	150388705	150388706
				chr12	48635440	48635441
				chr6	44418423	44418424
				chr4	46087174	46087175
				chr4	174231629	174231630
				chr13	96717889	96717890
				chr17	7252688	7252689
				chr2	151922423	151922424
				chr13	33083311	33083312
				chr16	71641364	71641365
				chr17	43141312	43141313
				chr19	7700952	7700953
				chr19	1461494	1461495
				chr1	91073147	91073148
				chr7	5357919	5357920
				chr11	71629779	71629780
				chr6	122972853	122972854
				chr4	46690446	46690447
				chr11	128199455	128199456
				chrX	82649895	82649896
				chr8	11508804	11508805
				chr15	64734446	64734447
				chr9	27099492	27099493
				chr15	91055856	91055857
				chr7	29199736	29199737
				chr7	104411592	104411593
				chr13	113866185	113866186
				chr1	36414571	36414572
				chr19	46528963	46528964
				chr12	56308809	56308810
				chr8	142284918	142284919
				chr7	103418365	103418366
				chr11	128199889	128199890
				chr9	131122778	131122779
				chr10	82286052	82286053
				chr1	3154291	3154292
				chr2	241623813	241623814
				chr19	3525625	3525626
				chr17	7846767	7846768
				chr15	39639930	39639931
				chr10	8140292	8140293
				chr17	7252466	7252467
				chr13	54510648	54510649
				chr14	99702703	99702704
				chr7	100631842	100631843
				chr5	126436906	126436907
				chr12	115616203	115616204
				chr17	7697298	7697299
				chr7	5357637	5357638
				chr4	189153869	189153870
				chr11	32378384	32378385
				chr6	28335064	28335065
				chr22	40800440	40800441
				chr20	571361	571362
				chr11	117171210	117171211
				chr11	116083481	116083482
				chr14	90178031	90178032
				chr11	124128025	124128026
				chr13	103703792	103703793
				chr7	103418093	103418094
				chr1	154883403	154883404
				chr6	33085195	33085196
				chr15	89301785	89301786
				chr2	238529274	238529275
				chr8	100053939	100053940
				chr4	186796701	186796702
				chr2	238529371	238529372
				chr1	34414970	34414971
				chr17	67631913	67631914
				chr17	7433076	7433077
				chr14	102663273	102663274
				chr1	43306542	43306543
				chr10	93795570	93795571
				chr22	36815703	36815704
				chr17	46478975	46478976
				chr3	186483420	186483421
				chr2	20734676	20734677
				chr15	32874220	32874221
				chr3	185539312	185539313
				chr6	31891445	31891446
				chr17	34377293	34377294
				chr3	214665	214666
				chr7	51506684	51506685
				chr5	43027414	43027415
				chr1	38797836	38797837
				chr20	774023	774024
				chr2	20734483	20734484
				chr11	6475368	6475369
				chr2	66596504	66596505
				chr10	129954127	129954128
				chr5	126437110	126437111
				chr14	69723472	69723473
				chr15	29303144	29303145
				chr14	53482968	53482969
				chr13	80330487	80330488
				chr11	64235591	64235592
				chr1	151775720	151775721
				chr1	226142372	226142373
				chr14	19973451	19973452
				chr5	43072880	43072881
				chr1	32513739	32513740
				chr15	62903610	62903611
				chr19	46528855	46528856
				chr2	63694704	63694705
				chr15	80123164	80123165
				chr20	33048849	33048850
				chr3	49289599	49289600
				chrX	24927847	24927848
				chr14	102809609	102809610
				chr3	215139	215140
				chr3	213048	213049
				chr13	99345332	99345333
				chr17	6697579	6697580
				chr14	28324712	28324713
				chr2	43757028	43757029
				chr6	26125982	26125983
				chr20	44091205	44091206
				chr7	104411414	104411415
				chr15	50874149	50874150
				chr13	95092132	95092133
				chr12	108528914	108528915
				chr8	144443154	144443155
				chr1	44499900	44499901
				chr6	121468501	121468502
				chr2	172682384	172682385
				chr1	159274751	159274752
				chr1	87370657	87370658
				chr8	39291177	39291178
				chr3	46915216	46915217
				chr6	32226377	32226378
				chr4	184916829	184916830
				chr4	189154167	189154168
				chr4	184594455	184594456
				chr11	107875215	107875216
				chr2	220022216	220022217
				chr19	47122750	47122751
				chr10	8140767	8140768
				chr5	103010680	103010681
				chr1	38797898	38797899
				chrX	82649922	82649923
				chr14	104238652	104238653
				chr3	46915443	46915444
				chr6	32272531	32272532
				chr5	72629675	72629676
				chr19	45424145	45424146
				chr15	50867751	50867752
				chr1	38798056	38798057
				chr5	140845617	140845618
				chr17	28934226	28934227
				chr22	48810760	48810761
				chr7	103756554	103756555
				chr8	103610190	103610191
				chr12	8608658	8608659
				chr1	168895672	168895673
				chr1	205663634	205663635
				chr15	50878099	50878100
				chr2	74582608	74582609
				chr7	26790598	26790599
				chr17	44902766	44902767
				chr7	158547617	158547618
				chr19	50429720	50429721
				chr19	43577321	43577322
				chr2	172681441	172681442
				chr10	102371283	102371284
				chr14	101242049	101242050
				chr15	50874524	50874525
				chr3	213618	213619
				chr4	1397858	1397859
				chr19	45424358	45424359
				chr1	146293526	146293527
				chr3	135514638	135514639
				chr1	37992368	37992369
				chr14	28308482	28308483
				chr11	132168076	132168077
				chr21	14568183	14568184
				chr8	41543499	41543500
				chr4	46086451	46086452
				chr7	73532820	73532821
				chr7	72476607	72476608
				chr19	45424156	45424157
				chr19	43405213	43405214
				chr12	56307836	56307837
				chr17	77114353	77114354
				chr20	34602393	34602394
				chr19	53923999	53924000
				chr6	26348498	26348499
				chr1	45051916	45051917
				chr2	155263403	155263404
				chr8	26103697	26103698
				chr18	18251922	18251923
				chr4	46728332	46728333
				chr4	46690416	46690417
				chr6	32226182	32226183
				chr2	20734654	20734655
				chr17	44154639	44154640
				chr6	32272701	32272702
				chr20	32915028	32915029
				chr15	50868225	50868226
				chr6	168457522	168457523
				chr5	81312308	81312309
				chr12	49523035	49523036
				chr3	48607727	48607728
				chr17	39188501	39188502
				chr19	50748869	50748870
				chr6	43361365	43361366
				chr11	17673856	17673857
				chr11	60376531	60376532
				chr19	50668035	50668036
				chr1	113088557	113088558
				chr12	119265221	119265222
				chr11	72143607	72143608
				chr4	112949151	112949152
				chr3	170965816	170965817
				chr1	226142075	226142076
				chr6	31891356	31891357
				chr3	121011346	121011347
				chr4	189155925	189155926
				chr6	40830407	40830408
				chr17	45323351	45323352
				chr4	779505	779506
				chr1	63312793	63312794
				chr14	68164810	68164811
				chr7	719269	719270
				chr2	156721614	156721615
				chr6	35587888	35587889
				chr7	5355307	5355308
				chr8	48335442	48335443
				chr8	55098158	55098159
				chr4	46085916	46085917
				chr6	31891434	31891435
				chr12	54902296	54902297
				chr5	147140744	147140745
				chr2	218606756	218606757
				chr15	50873922	50873923
				chr5	176039626	176039627
				chr22	48551248	48551249
				chr14	28317356	28317357
				chr11	59082526	59082527
				chr13	45323930	45323931
				chr14	94896583	94896584
				chr11	128199311	128199312
				chr6	31890901	31890902
				chr14	28324431	28324432
				chr11	132167665	132167666
				chr12	115615906	115615907
				chr1	195365736	195365737
				chr6	44418328	44418329
				chr17	39188399	39188400
				chr2	44246983	44246984
				chr1	226142046	226142047
				chr1	151775166	151775167
				chr17	47592402	47592403
				chr17	7237180	7237181
				chr22	37138854	37138855
				chr1	39054474	39054475
				chr7	104656368	104656369
				chr12	70519739	70519740
				chr3	49923236	49923237
				chr8	70637942	70637943
				chr1	34415332	34415333
				chr2	25280955	25280956
				chr2	253656	253657
				chr1	6442941	6442942
				chr4	111758275	111758276
				chr17	38077098	38077099
				chr12	120881060	120881061
				chr5	172108370	172108371
				chr6	31891447	31891448
				chr1	153486855	153486856
				chr1	41057535	41057536
				chr1	27834383	27834384
				chr1	29459675	29459676
				chr1	41122601	41122602
				chr18	68360412	68360413
				chr6	108500100	108500101
				chr14	58172026	58172027
				chr9	135140182	135140183
				chr10	88286344	88286345
				chr19	19232900	19232901
				chr7	121569014	121569015
				chr14	104238502	104238503
				chr7	4750490	4750491
				chr7	72476712	72476713
				chr3	46915157	46915158
				chr7	27226991	27226992
				chr9	86499214	86499215
				chr2	458179	458180
				chr7	103756504	103756505
				chr10	11286634	11286635
				chr7	158547524	158547525
				chr9	139694372	139694373
				chr19	48698272	48698273
				chr17	39188687	39188688
				chr17	7055691	7055692
				chr19	447419	447420
				chr19	1225794	1225795
				chr14	101624730	101624731
				chr4	46729696	46729697
				chr7	718818	718819
				chr1	36414360	36414361
				chr6	52280042	52280043
				chr9	85761724	85761725
				chr13	99346514	99346515
				chr9	135716180	135716181
				chr12	106499027	106499028
				chr19	7701619	7701620
				chr7	104656524	104656525
				chr1	36416744	36416745
				chr7	5357557	5357558
				chr14	28324693	28324694
				chr4	2735565	2735566
				chr9	129627536	129627537
				chr12	99274826	99274827
				chr12	8608754	8608755
				chr10	74474609	74474610
				chr9	103540143	103540144
				chr10	50646577	50646578
				chr2	132198296	132198297
				chr15	63476486	63476487
				chr19	42517149	42517150
				chr4	160272297	160272298
				chr2	59057197	59057198
				chr21	33327423	33327424
				chr1	27834150	27834151
				chr19	50429323	50429324
				chr4	189153937	189153938
				chr20	44263009	44263010
				chr1	43306500	43306501
				chr8	38627742	38627743
				chr15	50868818	50868819
				chr2	43757030	43757031
				chr19	43577082	43577083
				chr19	63599209	63599210
				chr2	96579858	96579859
				chr1	36416330	36416331
				chr14	19973285	19973286
				chr16	24589947	24589948
				chr19	43568506	43568507
				chr3	85093296	85093297
				chr10	125024440	125024441
				chr9	35026350	35026351
				chr11	65535906	65535907
				chr9	139000044	139000045
				chr11	6475014	6475015
				chr12	129876981	129876982
				chr4	46086289	46086290
				chr13	23019419	23019420
				chr19	54884833	54884834
				chr2	43757404	43757405
				chr9	113402110	113402111
				chr11	107875094	107875095
				chr9	124019177	124019178
				chr11	129690861	129690862
				chr9	124019005	124019006
				chr13	113870793	113870794
				chr9	125168566	125168567
				chr4	186797077	186797078
				chr7	5395159	5395160
				chr7	153215530	153215531
				chr19	18174954	18174955
				chr7	153215806	153215807
				chr1	172101834	172101835
				chr8	37675544	37675545
				chr9	99039847	99039848
				chr3	50288697	50288698
				chr6	26126164	26126165
				chr5	140838125	140838126
				chr13	113873300	113873301
				chr6	26126037	26126038
				chr1	46405458	46405459
				chr2	150975953	150975954
				chr8	39291254	39291255
				chr17	1828083	1828084
				chr4	46086205	46086206
				chr2	20734293	20734294
				chr13	94509746	94509747
				chr4	189153718	189153719
				chr7	719241	719242
				chr14	98798841	98798842
				chr11	3967328	3967329
				chr1	11035667	11035668
				chr15	24425456	24425457
				chr19	50429713	50429714
				chr14	101624722	101624723
				chr8	41774830	41774831
				chr10	76243512	76243513
				chr6	35562047	35562048
				chr22	48791647	48791648
				chr5	1933021	1933022
				chr19	447428	447429
				chr19	55623244	55623245
				chr12	130835516	130835517
				chr19	43569714	43569715
				chr7	89475427	89475428
				chr1	45565275	45565276
				chr19	43405132	43405133
				chr1	245577987	245577988
				chr2	23739862	23739863
				chr10	95317315	95317316
				chr13	24404340	24404341
				chr2	205840616	205840617
				chr3	41811568	41811569
				chr12	49522960	49522961
				chr6	31891379	31891380
				chr4	15266755	15266756
				chr1	245018838	245018839
				chr6	31890976	31890977
				chr1	6448638	6448639
				chr6	35587606	35587607
				chr10	88286585	88286586
				chr10	34445765	34445766
				chr11	41370588	41370589
				chr12	117931274	117931275
				chr2	144863398	144863399
				chr4	187827489	187827490
				chr12	120881070	120881071
				chr2	25003481	25003482
				chr12	6941973	6941974
				chr11	92916826	92916827
				chr10	27581424	27581425
				chr22	44083698	44083699
				chr14	28317147	28317148
				chr14	28301060	28301061
				chr13	60656711	60656712
				chr11	128199171	128199172
				chr10	88286151	88286152
				chr15	91078797	91078798
				chr12	55916689	55916690
				chr8	94577326	94577327
				chr10	23532872	23532873
				chr19	50590689	50590690
				chr10	82285844	82285845
				chr19	19591175	19591176
				chr17	7252344	7252345
				chr1	63312805	63312806
				chr19	53924354	53924355
				chr10	26540786	26540787
				chr11	64495829	64495830
				chr19	55623327	55623328
				chr20	23285156	23285157
				chr1	191698864	191698865
				chr12	94776197	94776198
				chr4	189153575	189153576
				chr18	68360531	68360532
				chr12	8608734	8608735
				chr6	41662507	41662508
				chr7	101541478	101541479
				chr17	7883131	7883132
				chr13	24404235	24404236
				chr1	1062060	1062061
				chr19	19500596	19500597
				chr18	21967836	21967837
				chr6	36007312	36007313
				chr4	46087414	46087415
				chr5	72564434	72564435
				chr11	2362411	2362412
				chr17	74605001	74605002
				chr6	167940026	167940027
				chr1	208045734	208045735
				chr15	81745399	81745400
				chr2	458413	458414
				chr17	37229157	37229158
				chr14	102081085	102081086
				chr4	45821002	45821003
				chr10	26540727	26540728
				chr1	91079551	91079552
				chr12	52736851	52736852
				chr18	58144883	58144884
				chr15	50866737	50866738
				chr5	124681146	124681147
				chr10	125107384	125107385
				chr19	13935162	13935163
				chr10	8140120	8140121
				chr1	154883428	154883429
				chr3	182904397	182904398
				chr4	13148121	13148122
				chr11	60916225	60916226
				chr20	35584417	35584418
				chr4	45821010	45821011
				chr6	167479903	167479904
				chr5	117030168	117030169
				chr1	34415196	34415197
				chr4	46691021	46691022
				chr16	23631986	23631987
				chr14	23908668	23908669
				chr1	91072803	91072804
				chr20	32320507	32320508
				chr3	129757287	129757288
				chr11	124132052	124132053
				chr11	63522862	63522863
				chr3	49289674	49289675
				chr1	151775463	151775464
				chr10	27648709	27648710
				chr1	95646112	95646113
				chr17	35691887	35691888
				chr17	39188279	39188280
				chr5	43073423	43073424
				chr5	175492913	175492914
				chr20	32320733	32320734
				chr20	32320888	32320889
				chr1	1335021	1335022
				chr20	43370267	43370268
				chr1	44499824	44499825
				chr6	31890862	31890863
				chr20	61798871	61798872
				chr3	126558757	126558758
				chr6	1361761	1361762
				chr1	6454314	6454315
				chr11	63865366	63865367
				chr13	83351666	83351667
				chr1	226852615	226852616
				chr4	46728031	46728032
				chr13	99444454	99444455
				chr11	128199394	128199395
				chr8	142285213	142285214
				chr4	170409784	170409785
				chr19	13934848	13934849
				chr7	101541640	101541641
				chr6	24754761	24754762
				chr2	241108520	241108521
				chr1	27834333	27834334
				chr11	75844514	75844515
				chr12	16652385	16652386
				chr3	185476600	185476601
				chr4	46690578	46690579
				chr7	101541551	101541552
				chr6	40830375	40830376
				chr15	63476378	63476379
				chr5	3659081	3659082
				chr19	43568602	43568603
				chr4	185255472	185255473
				chr1	38234274	38234275
				chr2	74582787	74582788
				chr20	29689342	29689343
				chr19	2258901	2258902
				chr1	1554783	1554784
				chr12	116281768	116281769
				chr4	174658015	174658016
				chr1	119345593	119345594
				chr15	63441270	63441271
				chr6	32242607	32242608
				chr8	74360700	74360701
				chr6	50798934	50798935
				chr2	25416461	25416462
				chr12	6751885	6751886
				chr4	189153662	189153663
				chr3	44641129	44641130
				chr1	26630895	26630896
				chr20	32914933	32914934
				chr17	8676934	8676935
				chr2	172682260	172682261
				chr2	148121215	148121216
				chr5	154007123	154007124
				chr19	56107910	56107911
				chr7	103756719	103756720
				chr4	769880	769881
				chr5	72562135	72562136
				chr1	91072819	91072820
				chr4	13139192	13139193
				chr6	31891461	31891462
				chr15	50868540	50868541
				chr2	172681487	172681488
				chr8	26103819	26103820
				chr3	55483500	55483501
				chr3	173375185	173375186
				chr16	88160094	88160095
				chr7	719326	719327
				chr11	122936372	122936373
				chr8	57014702	57014703
				chr17	78602260	78602261
				chr2	43148893	43148894
				chr2	27383044	27383045
				chr10	75077829	75077830
				chr20	44308741	44308742
				chr5	1932698	1932699
				chr20	571187	571188
				chr4	109046952	109046953
				chr1	91074550	91074551
				chr1	201311553	201311554
				chr3	53165633	53165634
				chr4	13140021	13140022
				chr4	111765077	111765078
				chr1	63557042	63557043
				chr18	68361005	68361006
				chr5	49744320	49744321
				chr1	154624495	154624496
				chr19	13934064	13934065
				chr5	152850075	152850076
				chr4	3209259	3209260
				chr3	126558585	126558586
				chr4	46728391	46728392
				chr1	146257430	146257431
				chr11	84081114	84081115
				chr4	189153859	189153860
				chr7	104656425	104656426
				chr7	100632051	100632052
				chr5	16807384	16807385
				chr20	44873243	44873244
				chr11	753339	753340
				chr7	719158	719159
				chr5	72561988	72561989
				chr2	136459930	136459931
				chr19	2379677	2379678
				chr1	43306732	43306733
				chr13	99425704	99425705
				chr2	219991419	219991420
				chr20	61129988	61129989
				chr6	170574178	170574179
				chr22	48551516	48551517
				chr8	98359324	98359325
				chr1	91074319	91074320
				chr7	5356424	5356425
				chr7	153214800	153214801
				chr3	214188	214189
				chr3	151800567	151800568
				chr14	37150420	37150421
				chr17	7883276	7883277
				chr1	34415693	34415694
				chr17	7847246	7847247
				chr5	159548272	159548273
				chr15	33626025	33626026
				chr19	47292118	47292119
				chr5	176039807	176039808
				chr6	31889793	31889794
				chr14	104238772	104238773
				chr19	40716642	40716643
				chr1	194886355	194886356
				chr1	39922424	39922425
				chr4	46086171	46086172
				chr1	38234467	38234468
				chr6	31891524	31891525
				chr17	27839147	27839148
				chr1	91072975	91072976
				chr7	45094724	45094725
				chr20	56159406	56159407
				chr14	102663256	102663257
				chr5	72632882	72632883
				chr18	68361935	68361936
				chr7	718812	718813
				chr4	13147905	13147906
				chr14	102663258	102663259
				chr7	5355421	5355422
				chr15	63476205	63476206
				chr13	99345729	99345730
				chr13	83350995	83350996
				chr9	103540851	103540852
				chr6	31890979	31890980
				chr6	122972891	122972892
				chr6	50900827	50900828
				chr8	41543681	41543682
				chr8	64680847	64680848
				chr2	156892799	156892800
				chr13	99345368	99345369
				chr6	44418323	44418324
				chr12	6943152	6943153
				chr1	33544734	33544735
				chr10	125024808	125024809
				chr19	56107822	56107823
				chr5	107039660	107039661
				chr7	1065947	1065948
				chr22	18131654	18131655
				chr3	185476420	185476421
				chr3	185476689	185476690
				chr11	47693039	47693040
				chr20	56159279	56159280
				chr12	50401806	50401807
				chr7	153214496	153214497
				chr2	111840589	111840590
				chr18	68361474	68361475
				chr6	28769738	28769739
				chr20	34602674	34602675
				chr1	39054590	39054591
				chr6	32226293	32226294
				chr20	2749711	2749712
				chr2	180629975	180629976
				chr7	719150	719151
				chr7	131950624	131950625
				chr3	185587175	185587176
				chr7	158055490	158055491
				chr17	71629956	71629957
				chr5	64434855	64434856
				chr17	7697433	7697434
				chr20	32915088	32915089
				chr3	49289659	49289660
				chr3	214506	214507
				chr3	144149166	144149167
				chr2	56266641	56266642
				chr2	134502231	134502232
				chr10	26542148	26542149
				chr12	6308763	6308764
				chr15	68527483	68527484
				chr13	113871354	113871355
				chr7	103416606	103416607
				chr5	174087951	174087952
				chr3	26641859	26641860
				chr15	50867501	50867502
				chr17	1827786	1827787
				chr8	120033910	120033911
				chr1	199390740	199390741
				chr14	19973395	19973396
				chr19	50724694	50724695
				chr22	18126268	18126269
				chr8	39291256	39291257
				chr19	54696256	54696257
				chr6	31891301	31891302
				chr17	33921308	33921309
				chr2	74211380	74211381
				chr6	32272536	32272537
				chr5	154007172	154007173
				chr14	99701650	99701651
				chr5	95257349	95257350
				chr17	43141736	43141737
				chr7	12100714	12100715
				chr2	104639864	104639865
				chr18	20260087	20260088
				chr5	131686060	131686061
				chr11	64571889	64571890
				chr8	26103913	26103914
				chr16	66561158	66561159
				chr4	79362706	79362707
				chr11	64571765	64571766
				chr1	1062233	1062234
				chr13	33082932	33082933
				chr8	33576768	33576769
				chr12	131532833	131532834
				chr15	43196611	43196612
				chr15	63380521	63380522
				chr17	38077456	38077457
				chr21	37729582	37729583
				chr14	36122920	36122921
				chr6	156760238	156760239
				chr7	5356042	5356043
				chr8	65454771	65454772
				chr2	219991400	219991401
				chr4	46086560	46086561
				chr19	4256239	4256240
				chr13	99345193	99345194
				chr11	64708374	64708375
				chr2	101462637	101462638
				chr6	50798962	50798963
				chr6	122973401	122973402
				chr21	44613791	44613792
				chr4	13133241	13133242
				chr6	143933148	143933149
				chr13	99321122	99321123
				chr15	83161668	83161669
				chrX	82650362	82650363
				chr1	91072876	91072877
				chr11	32378328	32378329
				chr4	952124	952125
				chr7	83157290	83157291
				chr15	56944871	56944872
				chr6	166990286	166990287
				chr14	102725807	102725808
				chr4	13150961	13150962
				chrX	39263420	39263421
				chr17	47592575	47592576
				chr14	28295505	28295506
				chr15	43196153	43196154
				chr15	37998564	37998565
				chr3	49289543	49289544
				chr10	77142153	77142154
				chr11	124114527	124114528
				chr12	115616102	115616103
				chr17	38076946	38076947
				chr1	151775220	151775221
				chr3	182904645	182904646
				chr3	182904121	182904122
				chr7	100732831	100732832
				chr12	129273360	129273361
				chr4	83939653	83939654
				chr20	54013477	54013478
				chr17	43973613	43973614
				chr1	178738977	178738978
				chr3	49289458	49289459
				chr2	27383292	27383293
				chr4	4280784	4280785
				chr11	3967313	3967314
				chr7	103418225	103418226
				chr3	38010835	38010836
				chr2	74211359	74211360
				chr11	128199598	128199599
				chr2	172681086	172681087
				chr1	226671576	226671577
				chr20	55269631	55269632
				chrX	133508035	133508036
				chr15	63476316	63476317
				chrX	24600996	24600997
				chr11	65166437	65166438
				chr15	50874360	50874361
				chr19	60685053	60685054
				chr17	67632006	67632007
				chr15	96886600	96886601
				chr6	117976146	117976147
				chr1	201045492	201045493
				chr1	27834455	27834456
				chr6	31891251	31891252
				chr14	68165432	68165433
				chr17	44902352	44902353
				chr2	42573182	42573183
				chr19	19232974	19232975
				chr5	72562720	72562721
				chr3	144149010	144149011
				chr6	28769178	28769179
				chr3	214207	214208
				chr2	26059380	26059381
				chr14	28314029	28314030
				chr5	72561893	72561894
				chr8	124286941	124286942
				chr18	21968082	21968083
				chr9	72927120	72927121
				chr20	51710457	51710458
				chr5	87871684	87871685
				chr22	38284132	38284133
				chr19	54751749	54751750
				chr1	154624529	154624530
				chr17	47591764	47591765
				chr17	73872761	73872762
				chr17	58396535	58396536
				chr7	153633551	153633552
				chr6	32226410	32226411
				chr4	1398557	1398558
				chr6	26348918	26348919
				chr13	83351837	83351838
				chr21	46906047	46906048
				chr6	31889885	31889886
				chr5	81606139	81606140
				chr11	6474907	6474908
				chr21	37729293	37729294
				chr18	68361799	68361800
				chr4	46086494	46086495
				chr20	29689346	29689347
				chr7	97791382	97791383
				chr12	48069459	48069460
				chr2	238995363	238995364
				chr5	41545833	41545834
				chr5	32744957	32744958
				chr2	238994910	238994911
				chr2	172682463	172682464
				chr1	67372853	67372854
				chr18	41609679	41609680
				chr1	46712912	46712913
				chr6	43360993	43360994
				chr19	15142517	15142518
				chrX	103696822	103696823
				chr1	1087933	1087934
				chr13	99345293	99345294
				chr3	46915351	46915352
				chr6	156759954	156759955
				chr7	12694306	12694307
				chr21	30234199	30234200
				chr5	141113521	141113522
				chr4	46087285	46087286
				chr2	7382638	7382639
				chr3	120603555	120603556
				chr6	32242600	32242601
				chr22	37138761	37138762
				chr18	68362495	68362496
				chr3	12785386	12785387
				chr5	42792928	42792929
				chr11	124127306	124127307
				chr19	43486891	43486892
				chr18	21967926	21967927
				chr11	62433827	62433828
				chr3	63374208	63374209
				chr15	50874891	50874892
				chr3	64645499	64645500
				chr5	72631944	72631945
				chr17	7695510	7695511
				chr5	42980251	42980252
				chr7	158055570	158055571
				chr5	139124156	139124157
				chr19	48697988	48697989
				chr6	52279932	52279933
				chr6	32226398	32226399
				chr4	81347258	81347259
				chr11	47693517	47693518
				chr4	189155212	189155213
				chr8	82693479	82693480
				chr4	45821103	45821104
				chr18	19851503	19851504
				chr6	110904190	110904191
				chr13	39644453	39644454
				chr2	219444556	219444557
				chr4	46690266	46690267
				chr8	41544139	41544140
				chr2	236425760	236425761
				chr15	83161695	83161696
				chr1	146317994	146317995
				chr6	35217099	35217100
				chr12	6943026	6943027
				chr6	35562412	35562413
				chr1	1062505	1062506
				chr1	184010410	184010411
				chr3	186483342	186483343
				chr6	31890690	31890691
				chr3	49922815	49922816
				chr2	25003126	25003127
				chr1	241704461	241704462
				chr19	17549265	17549266
				chr15	43196462	43196463
				chr20	3714560	3714561
				chr13	99598997	99598998
				chr1	199519357	199519358
				chr3	196187243	196187244
				chr7	153215349	153215350
				chr7	5395562	5395563
				chr21	33696752	33696753
				chr6	44418309	44418310
				chr19	52601920	52601921
				chr1	34415192	34415193
				chr15	50862713	50862714
				chr19	62434256	62434257
				chr6	31891000	31891001
				chr4	951658	951659
				chr6	26348507	26348508
				chr19	55623428	55623429
				chr1	179190192	179190193
				chr19	19500568	19500569
				chr1	151775499	151775500
				chr4	46690394	46690395
				chr10	93795421	93795422
				chr17	38079738	38079739
				chr22	36815666	36815667
				chr3	196187457	196187458
				chr6	31891323	31891324
				chr6	32226353	32226354
				chr17	47592266	47592267
				chr8	74523981	74523982
				chr2	236734518	236734519
				chr1	113088280	113088281
				chr6	33353679	33353680
				chr5	126437097	126437098
				chr6	27948191	27948192
				chr3	185539247	185539248
				chr19	862815	862816
				chrX	133508134	133508135
				chr6	44418206	44418207
				chr13	95092469	95092470
				chr20	56159277	56159278
				chr2	242158382	242158383
				chr14	99701494	99701495
				chr14	28323476	28323477
				chr12	6943440	6943441
				chr17	7697873	7697874
				chr19	43973214	43973215
				chr1	6448985	6448986
				chr6	167940259	167940260
				chr17	4386865	4386866
				chr20	62040841	62040842
				chr4	46086686	46086687
				chr3	182904911	182904912
				chr1	63312317	63312318
				chr7	27094101	27094102
				chr8	120754364	120754365
				chr17	75653963	75653964
				chr19	39760395	39760396
				chr15	50866786	50866787
				chr6	110904199	110904200
				chr1	91342800	91342801
				chr1	205663761	205663762
				chr2	104639843	104639844
				chr14	69723717	69723718
				chrX	133508215	133508216
				chr6	28769289	28769290
				chr8	74360533	74360534
				chr14	101624599	101624600
				chr14	53755934	53755935
				chr21	30233713	30233714
				chr10	125107419	125107420
				chr10	129953968	129953969
				chr3	161040725	161040726
				chr4	153524264	153524265
				chr6	40831016	40831017
				chr4	46087283	46087284
				chr12	112442132	112442133
				chr5	42792608	42792609
				chr4	45821130	45821131
				chr15	50875448	50875449
				chr10	76705999	76706000
				chr11	124127154	124127155
				chr1	224990934	224990935
				chr21	22668926	22668927
				chr11	124127654	124127655
				chr3	552629	552630
				chr20	61798412	61798413
				chr2	95106765	95106766
				chr8	91910523	91910524
				chr5	43073276	43073277
				chr6	26126053	26126054
				chr15	62903247	62903248
				chr11	3359350	3359351
				chr7	101678936	101678937
				chr1	177260924	177260925
				chr14	101624579	101624580
				chr6	50782622	50782623
				chrX	82649903	82649904
				chr14	73255264	73255265
				chr2	239967792	239967793
				chr6	33353717	33353718
				chr2	242158166	242158167
				chr4	647074	647075
				chr15	50885549	50885550
				chr6	40830798	40830799
				chr7	153215681	153215682
				chr5	140838230	140838231
				chr15	56944815	56944816
				chr11	127924722	127924723
				chr7	12695892	12695893
				chr17	7698012	7698013
				chr3	121011848	121011849
				chr4	186797354	186797355
				chr18	42888944	42888945
				chr19	40223657	40223658
				chr19	1542449	1542450
				chr7	100632092	100632093
				chr11	65166336	65166337
				chr14	28317456	28317457
				chr4	46690498	46690499
				chr1	74911935	74911936
				chr5	43073274	43073275
				chr2	9062215	9062216
				chr4	46086485	46086486
				chr7	103755851	103755852
				chr10	77541964	77541965
				chr6	35587626	35587627
				chr11	132167982	132167983
				chr13	38097366	38097367
				chr3	213931	213932
				chr18	19850913	19850914
				chrX	23956206	23956207
				chr3	170965826	170965827
				chr8	100053856	100053857
				chr10	77142164	77142165
				chr17	38079324	38079325
				chr4	46689960	46689961
				chr6	110939303	110939304
				chr1	34414983	34414984
				chr2	79074638	79074639
				chr10	82285703	82285704
				chr12	99274833	99274834
				chr17	38077887	38077888
				chr13	113867821	113867822
				chr11	65166604	65166605
				chr15	47126362	47126363
				chr3	188340083	188340084
				chr4	187456637	187456638
				chr13	94453325	94453326
				chr13	24844972	24844973
				chr5	140851569	140851570
				chr12	93222883	93222884
				chr11	64978979	64978980
				chr1	63312201	63312202
				chr15	50877838	50877839
				chr12	6942075	6942076
				chr5	141596249	141596250
				chr17	7697961	7697962
				chr15	80122693	80122694
				chr2	219444411	219444412
				chr19	14582367	14582368
				chr3	121011980	121011981
				chr21	30234406	30234407
				chr19	12693212	12693213
				chr21	46906114	46906115
				chr4	189153720	189153721
				chr2	127671626	127671627
				chr2	219991458	219991459
				chr19	11378079	11378080
				chr11	124127039	124127040
				chr2	220021901	220021902
				chr6	50800564	50800565
				chr19	48697733	48697734
				chr9	131123359	131123360
				chr6	144038202	144038203
				chr4	46086149	46086150
				chr3	49922938	49922939
				chr13	83353029	83353030
				chr2	171493273	171493274
				chr1	146257082	146257083
				chr12	129921418	129921419
				chr1	91078243	91078244
				chr1	119975512	119975513
				chr11	128059796	128059797
				chr15	65899336	65899337
				chr19	59674543	59674544
				chr1	13782408	13782409
				chr10	125107357	125107358
				chr6	35217102	35217103
				chr13	99345786	99345787
				chr10	128883177	128883178
				chr6	137952246	137952247
				chr16	65790778	65790779
				chr8	103333157	103333158
				chr12	50759718	50759719
				chr5	64366671	64366672
				chr5	172108326	172108327
				chr12	56307576	56307577
				chr15	50871971	50871972
				chr5	175493055	175493056
				chr19	39760061	39760062
				chr19	62434235	62434236
				chr3	14314569	14314570
				chr1	167696322	167696323
				chr17	7846823	7846824
				chr6	122972984	122972985
				chr3	213496	213497
				chr3	50353531	50353532
				chr19	18842378	18842379
				chr13	40900627	40900628
				chr20	571089	571090
				chr4	6525683	6525684
				chr19	50412840	50412841
				chr14	104593947	104593948
				chr13	19774028	19774029
				chr15	50885767	50885768
				chr14	68164924	68164925
				chr17	4709427	4709428
				chr5	154007449	154007450
				chr17	47592314	47592315
				chr15	50880697	50880698
				chr1	226724159	226724160
				chr19	2379567	2379568
				chr22	44852385	44852386
				chr15	43197234	43197235
				chr15	50874260	50874261
				chr7	73532997	73532998
				chr6	122972919	122972920
				chr1	226724004	226724005
				chr1	117612801	117612802
				chr4	13150044	13150045
				chr11	617175	617176
				chr4	13146187	13146188
				chr2	96579719	96579720
				chr19	7526165	7526166
				chr2	25208114	25208115
				chr19	43569060	43569061
				chr2	58801523	58801524
				chr6	32226383	32226384
				chr15	33196767	33196768
				chr13	94453173	94453174
				chr15	83161659	83161660
				chr11	115876697	115876698
				chr20	56159293	56159294
				chr4	13133139	13133140
				chr19	60579717	60579718
				chr6	35582042	35582043
				chr4	46690500	46690501
				chr1	16036554	16036555
				chr22	36940460	36940461
				chr2	241623708	241623709
				chr6	27948236	27948237
				chr15	91418145	91418146
				chr6	44418235	44418236
				chr19	2379350	2379351
				chr12	94775919	94775920
				chr1	38372213	38372214
				chr6	33085201	33085202
				chr16	65790422	65790423
				chr14	57685713	57685714
				chr19	3529064	3529065
				chr1	245578092	245578093
				chr5	139028290	139028291
				chr17	7697935	7697936
				chr3	27735736	27735737
				chr11	72653316	72653317
				chr17	44902674	44902675
				chr4	189155066	189155067
				chr2	172683065	172683066
				chr2	235785644	235785645
				chr1	26361536	26361537
				chr12	52786886	52786887
				chr6	41482917	41482918
				chr17	44902706	44902707
				chr11	70350634	70350635
				chr10	115929105	115929106
				chr7	116566671	116566672
				chr13	94453084	94453085
				chr2	236589049	236589050
				chr12	123348399	123348400
				chr13	45323875	45323876
				chr16	21582827	21582828
				chr5	168944324	168944325
				chr19	17549160	17549161
				chr7	100037888	100037889
				chr4	114190269	114190270
				chr10	77542176	77542177
				chr1	91075616	91075617
				chr4	1397989	1397990
				chr16	1953574	1953575
				chr6	122972958	122972959
				chr17	7883063	7883064
				chr16	48290068	48290069
				chr17	19254988	19254989
				chr17	7237518	7237519
				chr7	2653204	2653205
				chr19	1716764	1716765
				chr7	153215542	153215543
				chr13	99346781	99346782
				chr15	63476111	63476112
				chr6	117975980	117975981
				chr19	773635	773636
				chr5	126437052	126437053
				chr10	76243161	76243162
				chr14	22574504	22574505
				chr12	50759689	50759690
				chr19	50591252	50591253
				chr4	46087242	46087243
				chr2	20732915	20732916
				chr6	122972980	122972981
				chr19	50592081	50592082
				chr19	43486394	43486395
				chr1	224193913	224193914
				chr4	113552612	113552613
				chr20	47330667	47330668
				chr6	32242726	32242727
				chr1	167560635	167560636
				chr19	57592786	57592787
				chr14	53756457	53756458
				chr14	104238619	104238620
				chr14	57686090	57686091
				chr11	24426085	24426086
				chr1	6189340	6189341
				chr6	55118086	55118087
				chr7	718356	718357
				chr1	194886254	194886255
				chr16	87850864	87850865
				chr19	19132486	19132487
				chr7	49590387	49590388
				chr19	54696093	54696094
				chr19	50748747	50748748
				chr6	155272821	155272822
				chr19	43393834	43393835
				chr8	41774946	41774947
				chr12	6942988	6942989
				chr10	115929014	115929015
				chr19	50591455	50591456
				chr3	50353435	50353436
				chr15	63475583	63475584
				chr6	150388509	150388510
				chr22	37427678	37427679
				chr20	207123	207124
				chr4	189154245	189154246
				chr1	46405283	46405284
				chr12	50930531	50930532

## Sheet: D
Supplementary Table 6D
Probes differentially methylated according to multivariate analysis for passage method
Chromosome	Start	End
chr17	19822814	19822815
chr21	45835246	45835247
chr3	80902477	80902478
chr13	112034286	112034287
chr8	2578672	2578673
chr16	53920255	53920256
chr16	53922344	53922345
chr12	1775996	1775997
chr16	71823783	71823784
chr3	80902073	80902074
chr6	159071842	159071843
chr16	71823438	71823439
chr1	46632258	46632259
chr16	71823548	71823549
chr16	53920778	53920779
chr19	21449766	21449767
chr16	30016089	30016090
chr14	36122914	36122915
chr21	44530422	44530423
chr21	44530170	44530171
chr2	220069711	220069712
chr15	77998565	77998566
chr13	112033500	112033501
chr17	19824194	19824195
chr13	94155744	94155745
chr2	121051084	121051085
chr14	36123415	36123416
chr9	125175431	125175432
chr7	56141807	56141808
chr7	1034756	1034757
chr7	56141870	56141871
chr9	125175813	125175814
chr7	56141701	56141702
chr17	19824066	19824067
chr1	231007876	231007877
chr13	112812556	112812557
chr9	125175819	125175820
chr2	220069853	220069854
chr13	112033464	112033465
chr22	26340359	26340360
chr15	77998771	77998772
chr22	26340528	26340529
chr1	46632267	46632268
chr14	36122920	36122921
chr7	56141868	56141869
chr15	77998902	77998903
chr7	56141793	56141794
chr1	173835333	173835334
chr18	41609679	41609680
chr3	80902178	80902179
chr17	19823918	19823919
chr13	94156093	94156094
chr8	2573383	2573384
chr13	112033984	112033985
chr13	94155224	94155225
chr8	2573073	2573074
chr13	112032729	112032730
chr1	173835182	173835183
chr18	41609412	41609413
chr1	226314636	226314637
chr16	30015905	30015906
chr21	44530168	44530169
chr13	112032841	112032842
chr3	48607488	48607489
chr12	113658096	113658097

## Sheet: E
Supplementary Table 6E
Probes unmethylated in serum replacement media/Mefs according to multivariate analysis for media type/substrate variable				Probes hypermethylated in serum replacement media/Mefs according to multivariate analysis for media type/substrate variable
Chromosome	Start	End		Chromosome	Start	End
chr6	122973114	122973115		chr5	43347958	43347959
chr3	48607629	48607630		chr1	246167214	246167215
chr3	48607782	48607783		chr20	57585676	57585677
chr13	30378979	30378980		chr9	19369118	19369119
chr13	30378942	30378943		chr12	97435467	97435468
chr6	161020366	161020367		chr12	34384205	34384206
chr20	56860441	56860442		chr8	11702137	11702138
chr18	13631735	13631736		chr19	32976581	32976582
chr6	49789293	49789294		chr1	246167208	246167209
chr5	140773102	140773103		chr19	32977148	32977149
chr7	149651334	149651335		chr1	246167050	246167051
chr19	41974396	41974397		chr21	13991061	13991062
chr13	30378225	30378226		chr4	166470639	166470640
chr6	27343870	27343871		chr20	56848772	56848773
chr2	115136316	115136317		chr1	5880246	5880247
chr5	140594184	140594185		chr2	95055482	95055483
chr6	74218772	74218773		chr19	32976792	32976793
chr3	182925370	182925371		chr11	2191606	2191607
chr7	118286042	118286043		chr1	246167237	246167238
chr19	40939366	40939367		chr14	93475434	93475435
chr5	140460954	140460955		chr1	246166851	246166852
chr1	119350348	119350349		chr21	46471996	46471997
chr12	126196503	126196504		chr2	20734676	20734677
chr16	3160803	3160804		chr6	31891445	31891446
chr5	132351573	132351574		chr6	75851520	75851521
chr7	149651833	149651834		chrX	68358261	68358262
chr3	147670396	147670397		chr11	2191586	2191587
chr3	182904242	182904243		chr19	15480224	15480225
chr15	50877524	50877525		chr6	31891434	31891435
chr13	23375610	23375611		chr6	166664394	166664395
chr8	142285301	142285302		chrX	38547233	38547234
chr13	30378646	30378647		chr2	95418787	95418788
chr19	49016696	49016697		chr6	31891447	31891448
chr7	149651814	149651815		chr2	2526096	2526097
chr3	182924195	182924196		chr17	37327536	37327537
chr15	50874018	50874019		chr14	105258237	105258238
chr4	88361299	88361300		chr1	55279100	55279101
chr6	32224883	32224884		chr6	31891379	31891380
chr6	38791199	38791200		chr11	131032021	131032022
chr4	104160399	104160400		chr7	884188	884189
chr1	119345406	119345407		chr19	59309639	59309640
chr6	108062382	108062383		chr6	31891461	31891462
chr3	167119170	167119171		chr19	15480355	15480356
chr3	185692795	185692796		chr8	206578	206579
chr5	140460402	140460403		chr2	171282387	171282388
chr7	35461214	35461215		chr19	40957540	40957541
chr6	122973304	122973305		chr12	34405728	34405729
chr17	19424146	19424147		chr2	171282794	171282795
chr20	56860565	56860566		chr21	46472084	46472085
chr6	122973007	122973008		chr1	246167223	246167224
chr3	167119270	167119271		chr17	23671340	23671341
chr3	147670088	147670089		chr22	29865981	29865982
chr20	56860230	56860231		chr2	171282838	171282839
chr5	140594053	140594054		chr2	95055227	95055228
chr19	33909941	33909942		chr2	95056151	95056152
chr22	44836252	44836253		chr8	43255319	43255320
chr1	119329541	119329542		chr6	30798355	30798356
chr5	140460407	140460408		chr19	32976828	32976829
chr2	121128609	121128610		chr19	15480329	15480330
chr18	13631894	13631895		chr3	37008629	37008630
chr16	3182851	3182852		chr19	59309743	59309744
chr10	94812898	94812899		chr22	29865672	29865673
chr18	76006382	76006383
chr20	56860412	56860413
chr14	100993455	100993456
chr6	27343822	27343823
chr16	71823783	71823784
chr15	99207546	99207547
chr3	182920910	182920911
chr5	140495223	140495224
chr4	104160325	104160326
chr9	73954586	73954587
chr4	188663431	188663432
chr6	32225259	32225260
chr4	188663272	188663273
chr6	146392127	146392128
chr16	3160916	3160917
chr18	76006690	76006691
chr13	51667876	51667877
chr5	140593924	140593925
chr20	56860498	56860499
chr12	124100237	124100238
chr6	161020232	161020233
chr6	122973784	122973785
chr19	42156257	42156258
chr3	182920077	182920078
chr4	104160488	104160489
chr12	30245878	30245879
chr16	3160476	3160477
chr8	142285458	142285459
chr10	95452905	95452906
chr16	71823438	71823439
chr7	29572874	29572875
chr5	140194556	140194557
chr4	104160385	104160386
chr15	99207256	99207257
chr6	122972863	122972864
chr14	69108470	69108471
chr16	71823548	71823549
chr6	146392311	146392312
chr10	94810366	94810367
chr12	85182991	85182992
chr4	13135867	13135868
chr6	29926209	29926210
chr7	128343376	128343377
chr4	46087010	46087011
chr5	140460691	140460692
chr16	3161329	3161330
chr2	220007984	220007985
chr4	13138380	13138381
chr6	146391923	146391924
chr16	3182738	3182739
chr7	94863547	94863548
chr10	103060362	103060363
chr17	18478996	18478997
chr6	32224569	32224570
chr19	49016785	49016786
chr13	30378128	30378129
chr3	48607676	48607677
chr2	37425236	37425237
chr7	29572333	29572334
chr6	49789269	49789270
chr6	146391824	146391825
chr17	17655072	17655073
chr13	23375870	23375871
chr12	30245409	30245410
chr13	23375933	23375934
chr15	50874608	50874609
chr6	27343801	27343802
chr6	146392278	146392279
chr6	27634235	27634236
chr1	119352826	119352827
chr7	29572149	29572150
chr7	89711827	89711828
chr6	32224007	32224008
chr15	99207497	99207498
chr6	122972853	122972854
chr1	6438184	6438185
chr14	100993119	100993120
chr10	42652743	42652744
chr8	142284918	142284919
chr17	38794124	38794125
chr14	66948443	66948444
chr10	42652449	42652450
chr12	48013160	48013161
chr8	105548234	105548235
chr7	149651173	149651174
chr4	104160654	104160655
chr15	99207782	99207783
chr1	89130576	89130577
chr17	67631913	67631914
chr5	177445975	177445976
chr1	119350668	119350669
chr7	29572422	29572423
chr1	195133135	195133136
chr20	35583475	35583476
chr5	140594290	140594291
chr3	182924831	182924832
chr6	28772205	28772206
chr1	226142372	226142373
chr7	149651202	149651203
chr13	30378304	30378305
chr5	140594043	140594044
chr3	182924500	182924501
chr15	50874149	50874150
chr7	149651858	149651859
chr6	28629816	28629817
chr19	49016587	49016588
chr6	32224941	32224942
chr12	48013028	48013029
chr2	37425900	37425901
chr15	50874524	50874525
chr4	46690416	46690417
chr15	50868225	50868226
chr6	49789350	49789351
chr3	48607727	48607728
chr1	226142075	226142076
chr19	33910142	33910143
chr12	48013377	48013378
chr19	49016791	49016792
chr12	12831406	12831407
chr15	50873922	50873923
chr1	226142046	226142047
chr1	119343752	119343753
chr1	119323948	119323949
chr2	121128475	121128476
chr3	182924265	182924266
chr17	19423959	19423960
chr1	119350786	119350787
chr9	73954315	73954316
chr19	40939707	40939708
chr6	146392039	146392040
chr4	104160160	104160161
chr1	89130496	89130497
chr1	119352007	119352008
chr12	124099996	124099997
chr1	89130499	89130500
chr4	2735565	2735566
chr12	30245224	30245225
chr1	119329161	119329162
chr20	56860405	56860406
chr6	27343799	27343800
chr9	139000044	139000045
chr6	32224911	32224912
chr1	119352506	119352507
chr6	32224631	32224632
chr19	49016844	49016845
chr6	32224836	32224837
chr19	49016741	49016742
chr7	89711733	89711734
chr19	33910102	33910103
chr7	150128090	150128091
chr6	49789137	49789138
chr3	182919993	182919994
chr21	37515506	37515507
chr5	140495920	140495921
chr20	56860144	56860145
chr2	37425233	37425234
chr21	37515154	37515155
chr1	74912078	74912079
chr3	167119001	167119002
chr18	35633466	35633467
chr19	49016743	49016744
chr13	112812556	112812557
chr19	55623327	55623328
chr12	124100479	124100480
chr16	31488490	31488491
chr4	46087414	46087415
chr4	45821002	45821003
chr3	182919839	182919840
chr12	30245513	30245514
chr3	182904397	182904398
chr6	74217943	74217944
chr10	49344536	49344537
chr8	142285213	142285214
chr20	56860632	56860633
chr4	46690578	46690579
chr5	3659081	3659082
chr1	119345593	119345594
chr2	37425793	37425794
chr1	119337216	119337217
chr6	32224896	32224897
chr6	27498869	27498870
chr19	49016848	49016849
chr1	89130631	89130632
chr3	182924078	182924079
chr17	6738190	6738191
chr14	61287559	61287560
chr20	56860374	56860375
chr6	32224758	32224759
chr2	43912507	43912508
chr3	132563387	132563388
chr6	32223994	32223995
chr4	46086171	46086172
chr7	29572814	29572815
chr3	185691799	185691800
chr21	37514912	37514913
chr5	140594068	140594069
chr16	3183305	3183306
chr13	83350995	83350996
chr6	122972891	122972892
chr1	119324378	119324379
chr3	185476420	185476421
chr3	21559253	21559254
chr6	32224871	32224872
chr6	28769738	28769739
chr2	115136007	115136008
chr18	13631872	13631873
chr14	102458711	102458712
chr2	53940847	53940848
chr4	104160327	104160328
chr1	74912070	74912071
chr13	30378663	30378664
chr2	37425927	37425928
chr7	89711757	89711758
chr6	122973401	122973402
chr1	119345852	119345853
chr21	46542003	46542004
chr6	27633657	27633658
chr12	12831018	12831019
chr2	37425200	37425201
chr3	182904121	182904122
chr12	50587430	50587431
chr4	188663500	188663501
chr1	195132945	195132946
chr14	100993009	100993010
chr15	50874360	50874361
chr6	28769178	28769179
chr9	73954248	73954249
chr4	104160303	104160304
chr6	27837995	27837996
chr12	124100063	124100064
chr14	69760278	69760279
chr7	149651788	149651789
chr3	147670430	147670431
chr6	32224819	32224820
chr13	22399122	22399123
chr6	146392441	146392442
chr20	56860326	56860327
chr15	50874891	50874892
chr13	23375659	23375660
chr20	56860568	56860569
chr2	208254334	208254335
chr1	146317994	146317995
chr6	28772134	28772135
chr3	185691955	185691956
chr20	35582034	35582035
chr10	42652335	42652336
chr2	37425181	37425182
chr2	115136210	115136211
chr4	951658	951659
chr7	9627713	9627714
chr1	119337340	119337341
chr7	149651684	149651685
chr6	32225057	32225058
chr3	182924058	182924059
chr17	17655139	17655140
chr7	150128429	150128430
chr20	56860345	56860346
chr6	32224185	32224186
chr15	99207223	99207224
chr3	182904911	182904912
chr3	185692888	185692889
chr20	56860154	56860155
chr6	28769289	28769290
chr7	29572607	29572608
chr20	35583164	35583165
chr18	12767645	12767646
chr15	50875448	50875449
chr14	61287921	61287922
chr14	69108258	69108259
chr10	101864877	101864878
chr1	119337451	119337452
chr3	147669816	147669817
chr6	32225027	32225028
chr1	74911935	74911936
chr4	46086485	46086486
chr1	119350835	119350836
chr1	119343818	119343819
chr10	103060493	103060494
chr5	140460384	140460385
chr3	147669727	147669728
chr20	56860541	56860542
chr2	115136523	115136524
chr13	30378273	30378274
chr2	115136685	115136686
chr13	30378335	30378336
chr6	27634002	27634003
chr3	182924039	182924040
chr4	46086149	46086150
chr1	146257082	146257083
chr17	19423986	19423987
chr20	56860152	56860153
chr6	49789258	49789259
chr1	167696322	167696323
chr6	122972984	122972985
chr5	140594182	140594183
chr6	122972919	122972920
chr19	49016738	49016739
chr3	182924374	182924375
chr14	61287829	61287830
chr6	49789266	49789267
chr1	119344096	119344097
chr6	122972958	122972959
chr5	140460781	140460782
chr6	32224831	32224832
chr5	140594004	140594005
chr6	122972980	122972981
chr6	28629775	28629776
chr17	17655018	17655019
chr20	56860253	56860254
chr1	119344152	119344153
chr6	74218400	74218401
chr3	195689730	195689731
chr1	74911952	74911953
chr16	3182640	3182641
chr19	56294042	56294043
chr3	48607488	48607489
chr2	208254328	208254329
chr4	104160372	104160373
chr5	63292848	63292849
chr17	19423635	19423636
chr3	182924672	182924673

## Sheet: F
Supplementary Table 6F
GREAT output for probes unmethylated in late passage (early VS late)
# GREAT version 1.8	Species assembly: hg18	Association rule: Basal+extension: 5000 bp upstream, 1000 bp downstream, 1000000 bp max extension, curated regulatory domains included
# Ontology	Term Name	Hyper Rank	Hyper Raw P-Value	Hyper FDR Q-Val	Hyper Fold Enrichment	Hyper Foreground Region Hits	Hyper Total Regions	Hyper Region Set Coverage	Hyper Foreground Gene Hits	Total Genes Annotated
GO Molecular Function	histone deacetylase binding	1	1.37e-23	4.33e-20	26.8631	21	2356	0.130435	1	42
GO Molecular Function	heat shock protein binding	2	2.33e-17	3.7e-14	13.1607	21	4809	0.130435	1	80
GO Molecular Function	ubiquitin-protein ligase activity	3	4.27e-17	4.52e-14	8.30414	27	9799	0.167702	3	192
GO Molecular Function	small conjugating protein ligase activity	4	2.28e-16	1.81e-13	7.75048	27	10499	0.167702	3	210
GO Molecular Function	acid-amino acid ligase activity	5	5.49e-16	3.48e-13	7.09246	28	11898	0.173913	4	245
GO Molecular Function	ligase activity, forming carbon-nitrogen bonds	6	7.33e-15	3.87e-12	6.38418	28	13218	0.173913	4	273
GO Molecular Function	cAMP-dependent protein kinase activity	7	1.48e-12	6.71e-10	61.1937	8	394	0.0496894	1	8
GO Molecular Function	promoter binding	8	6.04e-12	2.39e-09	6.44911	22	10281	0.136646	2	123
GO Molecular Function	DNA regulatory region binding	9	8.77e-12	3.09e-09	6.32484	22	10483	0.136646	2	127
GO Molecular Function	cyclic nucleotide-dependent protein kinase activity	10	8.79e-12	2.79e-09	48.9053	8	493	0.0496894	1	10
GO Molecular Function	transcription corepressor activity	11	1.65e-11	4.77e-09	6.4979	21	9740	0.130435	1	152
GO Molecular Function	ligase activity	12	3.78e-11	1e-08	4.2923	29	20362	0.180124	5	439
GO Molecular Function	DNA bending activity	13	9.31e-09	2.26991e-06	20.0585	8	1202	0.0496894	1	12
GO Molecular Function	translation elongation factor activity	14	1.38e-07	3.12822e-05	18.5057	7	1140	0.0434783	1	34
GO Molecular Function	transcription cofactor activity	15	1.49382e-06	0.000315792	3.11007	23	22288	0.142857	3	373
GO Molecular Function	hedgehog receptor activity	16	1.92709e-05	0.00381925	26.15	4	461	0.0248447	1	9
GO Molecular Function	transcription repressor activity	17	0.000103799	0.0193615	2.50642	21	25251	0.130435	1	347
GO Molecular Function	enzyme binding	18	0.000125911	0.0221814	2.2436	25	33582	0.155279	5	658
GO Biological Process	negative regulation of histone H3-K36 methylation	1	9.52e-46	6.82e-42	299.95	21	211	0.130435	1	1
GO Biological Process	negative regulation of histone H3-K4 methylation	1	9.52e-46	6.82e-42	299.95	21	211	0.130435	1	1
GO Biological Process	specification of axis polarity	1	9.52e-46	6.82e-42	299.95	21	211	0.130435	1	1
GO Biological Process	negative regulation of tooth mineralization	4	2.16e-45	3.86e-42	288.993	21	219	0.130435	1	2
GO Biological Process	regulation of histone H3-K4 methylation	5	1.43e-42	2.05e-39	214.541	21	295	0.130435	1	5
GO Biological Process	negative regulation of bone mineralization	6	4.76e-38	5.68e-35	132.129	21	479	0.130435	1	8
GO Biological Process	negative regulation of biomineral formation	7	6.77e-38	6.93e-35	129.958	21	487	0.130435	1	9
GO Biological Process	regulation of tooth mineralization	8	3.78e-37	3.39e-34	119.867	21	528	0.130435	1	6
GO Biological Process	negative regulation of histone methylation	9	5.91e-36	4.71e-33	105.307	21	601	0.130435	1	6
GO Biological Process	regulation of histone methylation	10	2.7e-34	1.93e-31	87.9022	21	720	0.130435	1	10
GO Biological Process	regulation of odontogenesis	11	1.38e-33	8.99e-31	81.3491	21	778	0.130435	1	11
GO Biological Process	negative regulation of ossification	12	7.17e-31	4.28e-28	60.3908	21	1048	0.130435	1	18
GO Biological Process	negative regulation of histone modification	13	1.69e-30	9.33e-28	57.9575	21	1092	0.130435	1	11
GO Biological Process	angiotensin maturation	14	3.35e-30	1.71e-27	270.468	14	156	0.0869565	1	2
GO Biological Process	positive regulation of transforming growth factor-beta1 production	15	1.61e-26	7.67e-24	150.153	14	281	0.0869565	1	3
GO Biological Process	regulation of angiotensin levels in blood	16	1.78e-26	7.96e-24	149.092	14	283	0.0869565	1	5
GO Biological Process	regulation of transforming growth factor-beta1 production	17	7.12e-26	3e-23	135.234	14	312	0.0869565	1	4
GO Biological Process	regulation of histone modification	18	1.47e-25	5.85e-23	33.5043	21	1889	0.130435	1	25
GO Biological Process	regulation of systemic arterial blood pressure by circulatory renin-angiotensin	19	5.21e-25	1.97e-22	117.529	14	359	0.0869565	1	8
GO Biological Process	regulation of bone mineralization	20	5.62e-24	2.02e-21	28.0539	21	2256	0.130435	1	34
GO Cellular Component	PcG protein complex	1	3.49e-27	3.55e-24	40.1583	21	1576	0.130435	1	20
GO Cellular Component	intermediate filament	2	4.65e-13	2.37e-10	12.3263	16	3912	0.0993789	11	170
GO Cellular Component	intermediate filament cytoskeleton	3	1.04e-12	3.51e-10	11.6814	16	4128	0.0993789	11	179
GO Cellular Component	external side of plasma membrane	4	7.37e-08	1.87444e-05	6.26009	14	6740	0.0869565	1	150
GO Cellular Component	neurofilament	5	9.1616e-05	0.018653	11.3215	5	1331	0.0310559	1	6
GO Cellular Component	neurofilament cytoskeleton	6	0.00014934	0.025338	10.1886	5	1479	0.0310559	1	8
GO Cellular Component	cell surface	7	0.000281642	0.0409588	2.73546	16	17628	0.0993789	3	367
Mouse Phenotype	failure of looping morphogenesis	1	1.1e-25	7.14e-22	23.9745	24	3017	0.149068	2	38
Mouse Phenotype	microcephaly	2	6.2e-19	2.01e-15	15.8026	21	4005	0.130435	1	55
Mouse Phenotype	incomplete somite formation	3	2.66e-18	5.74e-15	14.6878	21	4309	0.130435	1	51
Mouse Phenotype	abnormal looping morphogenesis	4	5.2e-17	8.43e-14	9.96157	24	7261	0.149068	2	99
Mouse Phenotype	abnormal embryo turning	5	1.98e-14	2.57e-11	7.14778	25	10541	0.155279	3	161
Mouse Phenotype	impaired somite development	6	8.94e-14	9.66e-11	8.59562	21	7363	0.130435	1	98
Mouse Phenotype	abnormal gastrulation	7	2.22e-11	2.06e-08	5.16413	25	14590	0.155279	3	238
Mouse Phenotype	abnormal common lymphocyte progenitor cell morphology	8	9.31e-11	7.55e-08	36.2561	8	665	0.0496894	1	9
Mouse Phenotype	abnormal forebrain development	9	7.4e-10	5.33e-07	4.99084	22	13285	0.136646	2	173
Mouse Phenotype	increased hematocrit	10	1.11e-09	7.19e-07	26.4078	8	913	0.0496894	1	24
Mouse Phenotype	increased hemoglobin content	11	1.82e-09	1.07228e-06	24.7794	8	973	0.0496894	1	21
Mouse Phenotype	abnormal somite development	12	1.52e-08	8.19368e-06	4.41904	21	14322	0.130435	1	207
Mouse Phenotype	abnormal developmental patterning	13	2.94e-07	0.000146464	3.10417	26	25243	0.161491	4	423
Mouse Phenotype	increased erythrocyte cell number	14	4.51e-07	0.000209098	12.0191	8	2006	0.0496894	1	40
Mouse Phenotype	abnormal heart development	15	5.45e-07	0.000235516	3.19201	24	22660	0.149068	2	336
Mouse Phenotype	abnormal common myeloid progenitor cell morphology	16	4.61717e-05	0.0187111	5.49627	9	4935	0.0559006	2	88
Human Phenotype	Laterally curved eyebrows	1	9.52e-46	5.73e-42	299.95	21	211	0.130435	1	1
Human Phenotype	Persistent hyperplasia of primary vitreous	1	9.52e-46	5.73e-42	299.95	21	211	0.130435	1	1
Human Phenotype	High nasal bridge	3	3.95e-43	7.92e-40	227.66	21	278	0.130435	1	4
Human Phenotype	Long, narrow facies	4	1.35e-41	2.03e-38	158.62	22	418	0.136646	2	6
Human Phenotype	Bifid nasal tip	5	6.1e-41	7.35e-38	180.312	21	351	0.130435	1	3
Human Phenotype	Persistence of deciduous teeth	6	2.53e-38	2.54e-35	136.107	21	465	0.130435	1	6
Human Phenotype	Delayed loss of deciduous teeth	7	7.72e-38	6.64e-35	129.162	21	490	0.130435	1	7
Human Phenotype	Midline defect of the nose	8	1.19e-37	8.94e-35	126.579	21	500	0.130435	1	6
Human Phenotype	Narrow face	9	1.28e-37	8.59e-35	105.243	22	630	0.136646	2	11
Human Phenotype	Supernumerary tooth	10	6.86e-37	4.13e-34	116.555	21	543	0.130435	1	8
Human Phenotype	Oligodontia	11	1.66e-36	9.07e-34	111.819	21	566	0.130435	1	10
Human Phenotype	Abnormality of the vitreous humor	12	8.68e-36	4.36e-33	103.414	21	612	0.130435	1	9
Human Phenotype	Submucous cleft palate	13	3.82e-34	1.77e-31	86.4612	21	732	0.130435	1	9
Human Phenotype	Submucous cleft lip/palate	14	1.34e-33	5.78e-31	81.4537	21	777	0.130435	1	10
Human Phenotype	Septate vagina	15	1.86e-33	7.45e-31	80.2149	21	789	0.130435	1	7
Human Phenotype	Broad nasal tip	16	2.23e-33	8.41e-31	79.5095	21	796	0.130435	1	9
Human Phenotype	Thick eyebrows	17	1.3e-31	4.61e-29	65.5172	21	966	0.130435	1	11
Human Phenotype	Exotropia	18	1.33e-31	4.45e-29	65.4494	21	967	0.130435	1	16
Human Phenotype	2-3 toe syndactyly	19	1.09e-30	3.44e-28	59.2045	21	1069	0.130435	1	9
Human Phenotype	Abnormality of deciduous teeth	20	3.27e-30	9.86e-28	56.1576	21	1127	0.130435	1	16
MSigDB Cancer Neighborhood	Neighborhood of MBD4	1	2.65e-12	1.13e-09	14.0037	14	3013	0.0869565	1	76
MSigDB Cancer Neighborhood	Neighborhood of RAB5A	2	4.04e-12	8.63e-10	13.5625	14	3111	0.0869565	1	81
MSigDB Cancer Neighborhood	Neighborhood of PSMC2	3	1.38e-10	1.96e-08	10.3414	14	4080	0.0869565	1	101
MSigDB Cancer Neighborhood	Neighborhood of RAB1A	4	4.75e-07	5.07429e-05	5.35513	14	7879	0.0869565	1	181
MSigDB Cancer Neighborhood	Neighborhood of MLANA	5	5.66364e-05	0.00483675	9.19773	6	1966	0.0372671	2	41
MSigDB Cancer Neighborhood	Neighborhood of MYST2	6	0.000138915	0.00988609	10.3496	5	1456	0.0310559	1	27
MSigDB Cancer Neighborhood	Neighborhood of WBSCR22	7	0.000248175	0.0151387	9.12164	5	1652	0.0310559	1	34
PANTHER Pathway	Metabotropic glutamate receptor group I pathway	1	5.46e-12	7.65e-10	27.7258	10	1087	0.0621118	2	25
PANTHER Pathway	Histamine H2 receptor mediated signaling pathway	2	1.24e-11	8.7e-10	25.4758	10	1183	0.0621118	2	24
PANTHER Pathway	5HT1 type receptor mediated signaling pathway	3	3.56e-09	1.66e-07	14.1095	10	2136	0.0621118	2	43
PANTHER Pathway	Beta1 adrenergic receptor signaling pathway	4	4.16e-09	1.46e-07	13.8756	10	2172	0.0621118	2	43
PANTHER Pathway	Beta2 adrenergic receptor signaling pathway	4	4.16e-09	1.46e-07	13.8756	10	2172	0.0621118	2	43
PANTHER Pathway	Metabotropic glutamate receptor group II pathway	6	1.06e-08	2.47e-07	12.5627	10	2399	0.0621118	2	46
PANTHER Pathway	Muscarinic acetylcholine receptor 2 and 4 signaling pathway	7	2.33e-08	4.65e-07	11.5427	10	2611	0.0621118	2	57
PANTHER Pathway	Metabotropic glutamate receptor group III pathway	8	3.37e-07	5.89564e-06	8.62068	10	3496	0.0621118	2	65
PANTHER Pathway	Inflammation mediated by chemokine and cytokine signaling pathway	9	9.63e-07	1.49836e-05	5.04159	14	8369	0.0869565	5	203
Pathway Commons	Signaling events mediated by HDAC Class II	1	9.1e-21	1.27e-17	19.5037	21	3245	0.130435	1	39
Pathway Commons	Signaling events mediated by HDAC Class I	2	1.65e-15	1.15e-12	10.5853	21	5979	0.130435	1	99
Pathway Commons	Wnt signaling network	3	2.34936e-05	0.0109637	3.57876	15	12632	0.0931677	2	191
Pathway Commons	Glypican 3 network	4	4.46678e-05	0.0156337	3.38121	15	13370	0.0931677	2	197
BioCyc Pathway	BMP Signalling Pathway	1	4.71e-07	0.00012894	15.3989	7	1370	0.0434783	1	17
MSigDB Pathway	Prion diseases	1	1.6e-08	1.40839e-05	18.6902	8	1290	0.0496894	1	36
MSigDB Pathway	Vasopressin-regulated water reabsorption	2	3.41e-07	0.000150051	12.4795	8	1932	0.0496894	1	45
MSigDB Pathway	Taste transduction	3	1.16673e-06	0.00034224	10.5747	8	2280	0.0496894	1	52
MSigDB Pathway	Genes involved in Signaling by BMP	4	3.38755e-06	0.000745261	11.4035	7	1850	0.0434783	1	23
MSigDB Pathway	Vibrio cholerae infection	5	1.37922e-05	0.00242743	7.52272	8	3205	0.0496894	1	55
MSigDB Pathway	Olfactory transduction	6	2.13819e-05	0.00313601	6.07483	9	4465	0.0559006	2	388
MSigDB Pathway	Long-term potentiation	7	2.56124e-05	0.00321985	6.8926	8	3498	0.0496894	1	70
MSigDB Pathway	Apoptosis	8	3.59954e-05	0.00395949	6.56599	8	3672	0.0496894	1	88
MSigDB Pathway	Hedgehog signaling pathway	9	4.95062e-05	0.00484061	6.27219	8	3844	0.0496894	1	56
MSigDB Pathway	Progesterone-mediated oocyte maturation	10	9.49053e-05	0.00835167	5.70658	8	4225	0.0496894	1	85
MSigDB Pathway	Dilated cardiomyopathy	11	0.000151452	0.0121161	5.32707	8	4526	0.0496894	1	91
MSigDB Pathway	GnRH signaling pathway	12	0.000195471	0.0143345	5.12876	8	4701	0.0496894	1	101
MSigDB Pathway	Gap junction	13	0.00029164	0.0197418	4.82979	8	4992	0.0496894	1	90
MSigDB Pathway	Oocyte meiosis	14	0.000388992	0.0244509	4.62326	8	5215	0.0496894	1	112
MSigDB Pathway	Vascular smooth muscle contraction	15	0.000508261	0.029818	4.43775	8	5433	0.0496894	1	115
MGI Expression: Detected	TS23_temporalis	1	9.52e-46	6.66e-42	299.95	21	211	0.130435	1	1
MGI Expression: Detected	TS23_masseter	2	1.39e-39	4.86e-36	155.886	21	406	0.130435	1	9
MGI Expression: Detected	TS23_cranial muscle;skeletal muscle	3	1.35e-37	3.15e-34	125.824	21	503	0.130435	1	10
MGI Expression: Detected	TS21_eyelid	4	2.68e-36	4.69e-33	109.308	21	579	0.130435	1	5
MGI Expression: Detected	TS19_peripheral nervous system;autonomic;sympathetic	5	5.71e-35	8e-32	94.6032	21	669	0.130435	1	7
MGI Expression: Detected	TS19_trunk mesenchyme;paraxial mesenchyme;somite;dermomyotome#;myotome#	6	3.4e-34	3.97e-31	86.9362	21	728	0.130435	1	8
MGI Expression: Detected	TS19_left lung rudiment;lobar bronchus	7	1.76e-33	1.76e-30	80.4188	21	787	0.130435	1	5
MGI Expression: Detected	TS19_oesophagus	8	4.62e-33	4.05e-30	76.8077	21	824	0.130435	1	9
MGI Expression: Detected	TS19_notochord	9	3.46e-31	2.69e-28	53.7304	22	1234	0.136646	2	11
MGI Expression: Detected	TS23_intestine#;epithelium#	10	1.89e-29	1.33e-26	51.6228	21	1226	0.130435	1	19
MGI Expression: Detected	TS19_peripheral nervous system;autonomic	11	2.13e-29	1.36e-26	51.3297	21	1233	0.130435	1	16
MGI Expression: Detected	TS19_trunk mesenchyme;paraxial mesenchyme;somite;sclerotome#	12	1.88e-28	1.1e-25	46.2305	21	1369	0.130435	1	13
MGI Expression: Detected	TS23_vertebral axis muscle system	13	4.72e-28	2.54e-25	44.2275	21	1431	0.130435	1	23
MGI Expression: Detected	TS19_left lung rudiment	14	3.93e-26	1.97e-23	35.7165	21	1772	0.130435	1	12
MGI Expression: Detected	TS28_blood	15	4.96e-26	2.31e-23	35.3178	21	1792	0.130435	1	37
MGI Expression: Detected	TS23_lung;epithelium#	16	2.77e-25	1.21e-22	32.4895	21	1948	0.130435	1	21
MGI Expression: Detected	TS19_right lung rudiment	17	7.36e-25	3.03e-22	30.9787	21	2043	0.130435	1	13
MGI Expression: Detected	TS14_tail bud	18	4.06e-23	1.58e-20	25.4686	21	2485	0.130435	1	28
MGI Expression: Detected	TS15_branchial arch	19	6.42e-22	2.37e-19	6.49763	41	19017	0.254658	5	254
MGI Expression: Detected	TS22_central nervous system;ganglion;cranial;trigeminal V	20	1.4e-21	4.89e-19	13.5288	26	5792	0.161491	3	60
MSigDB Perturbation	Interaction partners of class IIa histone deacetylases (HDAC).	1	4.17e-33	9.91e-30	77.1824	21	820	0.130435	1	10
MSigDB Perturbation	Genes that escape X inactivation.	2	1.99e-19	2.36e-16	106.255	11	312	0.068323	3	11
MSigDB Perturbation	Genes up-regulated in HMEC cells (primary mammary epithelium) upon expression of both of TP53 [Gene ID=7157] and the transcriptionally active isoform of TP63 [Gene ID=8626] off adenoviral vectors.	3	5.57e-19	4.4e-16	6.91516	34	14818	0.21118	2	198
MSigDB Perturbation	Down-regulated genes detecting gender effects in global expression profiling studies.	4	2.54e-18	1.51e-15	313.121	8	77	0.0496894	1	3
MSigDB Perturbation	Genes expressed in at least one prostate cancer cell line but not in normal prostate epithelial cells or stromal cells	5	1.78e-16	8.44e-14	11.8675	21	5333	0.130435	1	136
MSigDB Perturbation	Genes specifically up-regulated in tumor endothelium.	6	2.43e-16	9.62e-14	34.0393	13	1151	0.0807453	1	22
MSigDB Perturbation	Up-regulated genes that distinguished smokers with and without lung cancer.	7	7.64e-16	2.59e-13	25.7275	14	1640	0.0869565	1	40
MSigDB Perturbation	Genes down-regulated in BxPC3 cells (pancreatic cancer) after treatment with TNF [Gene ID=7124] or IKI-1, an inhibitor of I?B kinase (IKK).	8	9.89e-16	2.94e-13	10.867	21	5824	0.130435	1	94
MSigDB Perturbation	Genes down-regulated in peripheral blood mononucleocytes by HGF [Gene ID=3082] compared to those regulated by CSF2RB (GM-CSF) [Gene ID=1437] and IL4 [Gene ID=3565].	9	2.39e-15	6.29e-13	6.37258	29	13715	0.180124	4	248
MSigDB Perturbation	Genes up-regulated in more than one of several human hepatoma cell lines by TSA [PubChem=5562].	10	2.41e-15	5.73e-13	23.6376	14	1785	0.0869565	1	39
MSigDB Perturbation	Genes down-regulated in ductal carcinoma vs normal ductal breast cells.	11	4.88e-15	1.05e-12	8.63657	23	8026	0.142857	2	186
MSigDB Perturbation	Genes up-regulated in endothelial cells derived from invasive ovarian cancer tissue.	12	6.94e-15	1.37e-12	26.1369	13	1499	0.0807453	1	29
MSigDB Perturbation	Genes down-regulated in peripheral blood monocytes by HGF [Gene ID=3082].	13	1.17e-14	2.13e-12	6.57607	27	12374	0.167702	2	235
MSigDB Perturbation	Genes up-regulated in MCF-7 cells (breast cancer) by overexpression of v-MYB oncogenic varian of CMYB [Gene ID=4602] off adenovirus vector.	14	1.47e-14	2.5e-12	9.44761	21	6699	0.130435	1	127
MSigDB Perturbation	Genes up-regulated in preneoplastic mammary tissues and whose expression is maintained in tumors.	15	6.68e-14	1.06e-11	18.4733	14	2284	0.0869565	1	42
MSigDB Perturbation	Genes up-regulated in the HMEC cells (primary mammary epithelium) upon expression of TP53 [Gene ID=7157] off adenoviral vector.	16	9.52e-14	1.41e-11	2.73888	59	64922	0.36646	9	1068
MSigDB Perturbation	Genes up-regulated in SCLC (small cell lung cancer) cells with acquired resistance to ABT-737 [PubChem=11228183], an inhibitor of the BCL2 [Gene ID=596] family proteins.	17	1.1e-13	1.54e-11	20.9739	13	1868	0.0807453	1	34
MSigDB Perturbation	Genes up-regulated in the HMEC cells (primary mammary epithelium) upon expression of the transcriptionally active isoform of TP63 [Gene ID=8626] off adenoviral vector.	18	3.12e-13	4.12e-11	4.25573	35	24786	0.217391	3	342
MSigDB Perturbation	Genes up-regulated in erythroid progenitor cells isolated from bone marrow of patients with Diamond-Blackfan anemia (DBA) and mutated RPS19 [Gene ID=6223].	19	4.39e-13	5.49e-11	35.8784	10	840	0.0621118	2	27
MSigDB Perturbation	Genes co-regulated in uterus during a time course response to progesterone [PubChem=5994]: SOM cluster 12.	20	1.36e-12	1.62e-10	14.7271	14	2865	0.0869565	1	74
Transcription Factor Targets	Targets of E2F4 that are expressed during cell cycle entry, identified by ChIP-chip in quiescent WI-38 cells	1	1.88891e-06	3.58894e-05	8.24942	9	3288	0.0559006	2	78
MSigDB Predicted Promoter Motifs	Motif GCGNNANTTCC (no known TF)	1	6.51e-19	4.01e-16	15.7633	21	4015	0.130435	1	87
MSigDB Predicted Promoter Motifs	Motif NNGTAAKTNG matches TLX2: T-cell leukemia homeobox 2	2	4.09e-18	1.26e-15	9.72673	26	8056	0.161491	4	131
MSigDB Predicted Promoter Motifs	Motif CCCNNGGGAR matches EBF2: early B-cell factor 2	3	6.22e-17	1.27e-14	6.68389	31	13978	0.192547	4	241
MSigDB Predicted Promoter Motifs	Motif GTGGGTGK (no known TF)	4	3.54e-16	5.44e-14	7.21866	28	11690	0.173913	3	221
MSigDB Predicted Promoter Motifs	Motif GATTTAACATAA matches CDC5L: CDC5 cell division cycle 5-like (S. pombe)	5	1.26e-15	1.55e-13	6.53555	29	13373	0.180124	3	209
MSigDB Predicted Promoter Motifs	Motif BCNNNRNGCANBGNTGNRTAGCSGCHNB matches PAX5: paired box gene 5 (B-cell lineage specific activator)	6	1.31e-15	1.34e-13	10.7125	21	5908	0.130435	1	113
MSigDB Predicted Promoter Motifs	Motif GTANTNN matches EN1: engrailed homolog 1	7	1.58e-15	1.39e-13	10.6066	21	5967	0.130435	1	84
MSigDB Predicted Promoter Motifs	Motif NWAWNNAGGTCAN matches RORA: RAR-related orphan receptor A	8	1.6e-15	1.23e-13	7.54753	26	10382	0.161491	5	207
MSigDB Predicted Promoter Motifs	Motif CATRRAGC (no known TF)	9	9.57e-15	6.54e-13	9.66253	21	6550	0.130435	1	100
MSigDB Predicted Promoter Motifs	Motif TNTATGBTAATT matches POU2F1: POU domain, class 2, transcription factor 1	10	3.65e-14	2.25e-12	7.83599	23	8846	0.142857	3	120
MSigDB Predicted Promoter Motifs	Motif GCHCDAMCCAG matches TFCP2: transcription factor CP2	11	5.13e-14	2.87e-12	6.84579	25	11006	0.155279	4	200
MSigDB Predicted Promoter Motifs	Motif YRNCAGGAAGYRNSTBDS matches ELF2: E74-like factor 2 (ets domain transcription factor)	12	1.92e-13	9.83e-12	7.22656	23	9592	0.142857	3	190
MSigDB Predicted Promoter Motifs	Motif NKCGCGCSAAAN matches E2F&lt;br&gt; TFDP1: transcription factor Dp-1	13	2.94e-13	1.39e-11	8.07162	21	7841	0.130435	1	170
MSigDB Predicted Promoter Motifs	Motif NNANCACGTGNTNN matches MAX: MYC associated factor X	14	3.43e-13	1.51e-11	7.02301	23	9870	0.142857	3	196
MSigDB Predicted Promoter Motifs	Motif TGACCTTG matches SF1: splicing factor 1	15	3.55e-13	1.46e-11	7.46491	22	8882	0.136646	2	193
MSigDB Predicted Promoter Motifs	Motif NANCACGTGNNW matches MYC: v-myc myelocytomatosis viral oncogene homolog (avian)&lt;br&gt; MAX: MYC associated factor X	16	9.9e-13	3.8e-11	6.66447	23	10401	0.142857	3	204
MSigDB Predicted Promoter Motifs	Motif KATTGTTTRTTTW matches FOXF2: forkhead box F2	17	4.04e-12	1.46e-10	6.58555	22	10068	0.136646	2	166
MSigDB Predicted Promoter Motifs	Motif WTTGKCTG (no known TF)	18	9.35e-12	3.2e-10	4.24728	31	21997	0.192547	7	401
MSigDB Predicted Promoter Motifs	Motif BNCRSTTTCANTTYY matches IRF1: interferon regulatory factor 1	19	1.57e-11	5.08e-10	5.80157	23	11948	0.142857	2	175
MSigDB Predicted Promoter Motifs	Motif SNNNCCNCAGGCN matches GTF3A: general transcription factor IIIA	20	1.9e-11	5.84e-10	6.0734	22	10917	0.136646	2	180
MSigDB miRNA Motifs	Targets of MicroRNA ATTACAT,MIR-380-3P	1	2.34e-28	5.16e-26	19.4481	29	4494	0.180124	2	87
MSigDB miRNA Motifs	Targets of MicroRNA CCACACA,MIR-147	2	1.08e-19	1.19e-17	17.2451	21	3670	0.130435	1	55
MSigDB miRNA Motifs	Targets of MicroRNA AGGCACT,MIR-515-3P	3	1.49e-18	1.1e-16	15.1193	21	4186	0.130435	1	74
MSigDB miRNA Motifs	Targets of MicroRNA GGCACTT,MIR-519E	4	1.28e-15	7.09e-14	9.90489	22	6694	0.136646	2	108
MSigDB miRNA Motifs	Targets of MicroRNA TGCTTTG,MIR-330	5	1.35e-09	5.95e-08	4.82979	22	13728	0.136646	2	259
MSigDB miRNA Motifs	Targets of MicroRNA CACTGTG,MIR-128A,MIR-128B	6	2.76e-08	1.01813e-06	4.47881	20	13458	0.124224	5	272
MSigDB miRNA Motifs	Targets of MicroRNA ATGTACA,MIR-493	7	4e-08	1.26381e-06	3.99105	22	16613	0.136646	2	259
MSigDB miRNA Motifs	Targets of MicroRNA CCTGAGT,MIR-510	8	7.08e-08	1.95664e-06	15.3765	8	1568	0.0496894	1	34
MSigDB miRNA Motifs	Targets of MicroRNA CCAGGTT,MIR-490	9	4.08634e-06	0.000100342	8.90995	8	2706	0.0496894	1	51
MSigDB miRNA Motifs	Targets of MicroRNA TGTTTAC,MIR-30A-5P,MIR-30C,MIR-30D,MIR-30B,MIR-30E-5P	10	1.21705e-05	0.000268968	2.65991	24	27193	0.149068	4	480
MSigDB miRNA Motifs	Targets of MicroRNA ACTGTGA,MIR-27A,MIR-27B	11	0.000114998	0.00231042	2.64404	19	21657	0.118012	4	388
MSigDB miRNA Motifs	Targets of MicroRNA GTTTGTT,MIR-495	12	0.00093131	0.0171516	2.92719	12	12355	0.0745342	4	189
InterPro	Renin receptor-like	1	1.04e-30	8.02e-27	293.007	14	144	0.0869565	1	1
InterPro	Transcription elongation factor A, SII-related	2	1.24e-19	4.78e-16	255.888	9	106	0.0559006	2	9
InterPro	PMG	3	3.11e-19	7.98e-16	401.839	8	60	0.0496894	7	13
InterPro	Transcription elongation factor A-like/Brain expressed X-linked-like	4	1.21e-17	2.33e-14	155.886	9	174	0.0559006	2	14
InterPro	HMG box A DNA-binding domain, conserved site	5	1.93e-16	2.98e-13	185.464	8	130	0.0496894	1	3
InterPro	High mobility group, HMG1/HMG2, subgroup	6	5.16e-12	6.63e-09	52.3	8	461	0.0496894	1	11
InterPro	Ankyrin repeat	7	5.15e-11	5.67e-08	6.10491	21	10367	0.130435	1	177
InterPro	Ankyrin repeat-containing domain	8	8.33e-11	8.02e-08	5.94491	21	10646	0.130435	1	184
InterPro	Immunoglobulin I-set	9	1.6e-08	1.36647e-05	5.1942	18	10444	0.111801	5	191
InterPro	Immunoglobulin subtype 2	10	2.25e-08	1.73532e-05	5.07657	18	10686	0.111801	5	207
InterPro	Leucine-rich repeat-containing N-terminal domain	11	2.89e-08	2.02381e-05	7.47981	13	5238	0.0807453	1	100
InterPro	Cysteine-rich flanking region, C-terminal domain	12	9.18e-08	5.90076e-05	6.76087	13	5795	0.0807453	1	91
InterPro	Immunoglobulin subtype	13	2.55e-07	0.000151344	4.30507	18	12601	0.111801	5	318
InterPro	S100/CaBP-9k-type, calcium binding, subdomain	14	3.01e-07	0.000165569	37.2073	5	405	0.0310559	2	27
InterPro	Leucine-rich repeat, typical subtype	15	5.07e-07	0.000260764	5.80692	13	6747	0.0807453	1	131
InterPro	Claudin-14	16	6.13e-07	0.000295555	188.362	3	48	0.0186335	1	2
InterPro	S100/Calbindin-D9k, conserved site	17	7.43e-07	0.000336766	30.9424	5	487	0.0310559	1	25
InterPro	GTP-binding, GEM/REM/Rad	18	4.4057e-06	0.00188711	98.2757	3	92	0.0186335	1	4
InterPro	AGC-kinase, C-terminal	19	1.80961e-05	0.00734322	7.24033	8	3330	0.0496894	1	55
InterPro	Patched	20	1.92709e-05	0.00742893	26.15	4	461	0.0248447	1	9
TreeFam	BCoR-like protein 1 BCL-6 corepressor	1	8.49e-43	6.75e-39	219.755	21	288	0.130435	1	2
TreeFam	ATPase, H+ transporting, lysosomal accessory protein 2	2	1.04e-30	4.13e-27	293.007	14	144	0.0869565	1	1
TreeFam	kinase cAMP-dependent protein catalytic subunit	3	4.62e-21	1.22e-17	223.244	10	135	0.0621118	2	5
TreeFam	Transcription elongation factor A protein-like	4	1.24e-19	2.46e-16	255.888	9	106	0.0559006	2	9
TreeFam	Keratin-associated protein	5	1.74e-17	2.77e-14	468.812	7	45	0.0434783	6	9
TreeFam	Transmembrane protein 121	6	2.36e-16	3.13e-13	112.548	9	241	0.0559006	1	1
TreeFam	high mobility group	7	1.2e-14	1.36e-11	111.622	8	216	0.0496894	1	5
TreeFam	trichohyalin-like 1	8	1.6e-13	1.59e-10	627.873	5	24	0.0310559	1	1
TreeFam	Trichohyalin	9	2.47e-13	2.18e-10	579.575	5	26	0.0310559	1	1
TreeFam	chordin	10	2.69e-12	2.14e-09	89.392	7	236	0.0434783	1	4
TreeFam	protein	11	1.68e-09	1.21098e-06	55.9837	6	323	0.0372671	1	9
TreeFam	Patched domain-containing protein	12	7.57e-08	5.01446e-05	105.747	4	114	0.0248447	1	3
TreeFam	Zinc finger protein 473	13	5.04e-07	0.000307835	200.919	3	45	0.0186335	1	1
TreeFam	cytochrome P450, family 4	14	7.18e-07	0.000407485	60.2758	4	200	0.0248447	1	12
TreeFam	GTP-binding protein REM	15	4.4057e-06	0.00233414	98.2757	3	92	0.0186335	1	4
TreeFam	GRIP1-associated protein 1	16	1.30895e-05	0.00650138	376.724	2	16	0.0124224	1	1
TreeFam	Ubiquitin carboxyl-terminal hydrolase Probable ubiquitin (Ubiquitin-specific protease 9, chro	17	1.39213e-05	0.0065078	66.9731	3	135	0.0186335	1	4
TreeFam	F-box only protein 32 25	18	2.06745e-05	0.00912781	15.535	5	970	0.0310559	1	2
TreeFam	cytochrome c oxidase subunit VIIb	19	8.4637e-05	0.0354005	150.689	2	40	0.0124224	1	2
TreeFam	Disks large-associated protein	20	0.00010478	0.0416341	10.9992	5	1370	0.0310559	1	5
HGNC Gene Families	KRTAP	1	1.02e-15	3.64e-13	48.8243	11	679	0.068323	10	78
HGNC Gene Families	TRIM	2	9.38117e-06	0.00166985	18.332	5	822	0.0310559	1	24
GREAT output for probes hypermethylated in late passage (early VS late)
# GREAT version 1.8	Species assembly: hg18	Association rule: Basal+extension: 5000 bp upstream, 1000 bp downstream, 1000000 bp max extension, curated regulatory domains included
# Ontology	Term Name	Hyper Rank	Hyper Raw P-Value	Hyper FDR Q-Val	Hyper Fold Enrichment	Hyper Foreground Region Hits	Hyper Total Regions	Hyper Region Set Coverage	Hyper Foreground Gene Hits	Total Genes Annotated
GO Molecular Function	benzodiazepine receptor activity	1	2.15e-40	6.82e-37	50.9168	29	140	0.014691	2	7
GO Molecular Function	GABA-A receptor activity	2	3.8e-35	6.02e-32	13.9195	44	777	0.0222898	5	19
GO Molecular Function	GABA receptor activity	3	1.58e-29	1.67e-26	10.1936	44	1061	0.0222898	5	22
GO Molecular Function	protein binding involved in protein folding	4	6.12e-24	4.85e-21	22.7965	23	248	0.0116515	1	3
GO Molecular Function	anion channel activity	6	1.78e-20	9.41e-18	4.27549	61	3507	0.0309017	14	80
GO Molecular Function	extracellular ligand-gated ion channel activity	7	2.79e-20	1.26e-17	4.23563	61	3540	0.0309017	12	73
GO Molecular Function	chloride channel activity	8	5.02e-20	1.99e-17	4.45356	57	3146	0.0288754	13	71
GO Molecular Function	ligand-gated ion channel activity	9	5.19e-20	1.83e-17	3.25856	83	6261	0.0420466	21	128
GO Molecular Function	citrate (pro-3S)-lyase activity	11	2.45e-14	7.06e-12	23.4961	13	136	0.00658561	1	2
GO Molecular Function	anion transmembrane transporter activity	12	2.79e-14	7.36e-12	2.77725	73	6461	0.0369807	20	150
GO Molecular Function	S100 beta binding	14	3.55e-13	8.05e-11	27.8748	11	97	0.00557244	1	4
GO Molecular Function	oxo-acid-lyase activity	15	6.92e-12	1.46e-09	15.1444	13	211	0.00658561	1	5
GO Molecular Function	palmitoyl-(protein) hydrolase activity	16	1.22e-10	2.42e-08	16.387	11	165	0.00557244	1	2
GO Molecular Function	cAMP-dependent protein kinase inhibitor activity	18	1.27e-09	2.23e-07	11.3014	12	261	0.00607903	1	5
GO Molecular Function	DNA bending activity	19	1.03e-08	1.71127e-06	4.49894	22	1202	0.0111449	3	12
GO Molecular Function	alanine-tRNA ligase activity	21	1.69e-08	2.54951e-06	18.378	8	107	0.00405269	1	3
GO Molecular Function	hypoxanthine phosphoribosyltransferase activity	22	3.42e-08	4.93499e-06	22.3459	7	77	0.0035461	1	2
GO Molecular Function	selenium binding	23	6.49e-08	8.94653e-06	5.95651	15	619	0.00759878	2	14
GO Molecular Function	adenosine receptor binding	24	9.83e-08	1.29941e-05	27.3117	6	54	0.00303951	1	1
GO Molecular Function	oxidoreductase activity, acting on NADH or NADPH, with oxygen as acceptor	25	1.43e-07	1.81386e-05	8.29405	11	326	0.00557244	2	12
GO Biological Process	negative regulation of inclusion body assembly	1	6.72e-24	4.81e-20	18.9665	25	324	0.0126646	2	4
GO Biological Process	regulation of transmembrane receptor protein serine/threonine kinase signaling pathway	2	7.58e-23	2.72e-19	3.19991	98	7528	0.0496454	19	96
GO Biological Process	gamma-aminobutyric acid signaling pathway	3	9.99e-23	2.39e-19	9.44368	35	911	0.0177305	3	21
GO Biological Process	regulation of inclusion body assembly	4	3.8e-21	6.81e-18	14.6313	25	420	0.0126646	2	6
GO Biological Process	cell projection morphogenesis	5	9.24e-21	1.32e-17	2.22436	164	18123	0.08308	42	267
GO Biological Process	spleen development	6	1.15e-20	1.37e-17	6.2321	43	1696	0.0217832	4	21
GO Biological Process	protein refolding	7	1.17e-20	1.19e-17	12.1775	27	545	0.0136778	2	10
GO Biological Process	cell morphogenesis	8	2.84e-20	2.55e-17	2.00629	201	24626	0.101824	58	360
GO Biological Process	cell part morphogenesis	10	5.41e-20	3.88e-17	2.1769	165	18631	0.0835866	43	279
GO Biological Process	epithelial cell development	11	1.32e-19	8.59e-17	4.35934	57	3214	0.0288754	11	38
GO Biological Process	positive regulation of kidney development	13	2.68e-19	1.48e-16	11.4533	26	558	0.0131712	3	4
GO Biological Process	cell fate commitment	14	3.43e-19	1.76e-16	2.45021	125	12540	0.0633232	32	147
GO Biological Process	dichotomous subdivision of terminal units involved in ureteric bud branching	15	9.9e-19	4.73e-16	24.8732	17	168	0.00861195	1	1
GO Biological Process	metanephric capsule specification	15	9.9e-19	4.73e-16	24.8732	17	168	0.00861195	1	1
GO Biological Process	regulation of kidney development	19	9.06e-18	3.42e-15	8.41601	29	847	0.014691	4	8
GO Biological Process	artery morphogenesis	27	2.05e-15	5.44e-13	6.0506	32	1300	0.0162107	8	16
GO Biological Process	chloride transport	28	3.02e-15	7.74e-13	4.2074	45	2629	0.0227963	9	56
GO Biological Process	positive regulation of transmembrane receptor protein serine/threonine kinase signaling pathway	29	4.27e-15	1.06e-12	4.16619	45	2655	0.0227963	8	39
GO Biological Process	cilium assembly	30	7.21e-15	1.72e-12	6.22818	30	1184	0.0151976	2	31
GO Biological Process	endocrine pancreas development	33	1.77e-14	3.84e-12	6.01482	30	1226	0.0151976	2	20
GO Cellular Component	integral to synaptic vesicle membrane	1	8.87e-29	9.03e-26	53.436	20	92	0.0101317	1	3
GO Cellular Component	chloride channel complex	2	4.57e-20	2.33e-17	5.08283	50	2418	0.0253293	10	54
GO Cellular Component	citrate lyase complex	3	2.45e-14	8.31e-12	23.4961	13	136	0.00658561	1	2
GO Cellular Component	endosome lumen	4	2.55e-12	6.5e-10	29.2626	10	84	0.00506586	1	1
GO Cellular Component	mature chylomicron	4	2.55e-12	6.5e-10	29.2626	10	84	0.00506586	1	1
GO Cellular Component	chylomicron remnant	4	2.55e-12	6.5e-10	29.2626	10	84	0.00506586	1	1
GO Cellular Component	extrinsic to internal side of plasma membrane	7	7.06e-11	1.03e-08	9.91151	15	372	0.00759878	3	7
GO Cellular Component	postsynaptic membrane	8	1.3e-10	1.65e-08	2.19711	81	9062	0.0410334	23	153
GO Cellular Component	intermediate-density lipoprotein particle	9	3.02e-10	3.41e-08	18.2078	10	135	0.00506586	1	4
GO Cellular Component	BLOC-1 complex	10	4.27e-09	4.35e-07	21.8494	8	90	0.00405269	1	3
GO Cellular Component	synaptic vesicle membrane	11	4.45e-09	4.11e-07	3.5884	30	2055	0.0151976	5	48
GO Cellular Component	clathrin coated vesicle membrane	12	4.64e-09	3.94e-07	2.78882	43	3790	0.0217832	9	84
GO Cellular Component	inclusion body	13	3.94e-08	3.08821e-06	3.73338	25	1646	0.0126646	3	20
GO Cellular Component	nuclear speck	14	5.3e-08	3.85649e-06	2.25209	55	6003	0.0278622	15	120
GO Cellular Component	kainate selective glutamate receptor complex	15	5.92e-08	4.01747e-06	12.5696	9	176	0.00455927	1	3
GO Cellular Component	chylomicron	17	7.88e-07	4.71574e-05	7.92921	10	310	0.00506586	1	12
GO Cellular Component	internal side of plasma membrane	18	9.19e-07	5.19923e-05	3.4488	22	1568	0.0111449	5	27
GO Cellular Component	ionotropic glutamate receptor complex	19	1.1181e-06	5.99068e-05	4.45906	16	882	0.00810537	5	16
GO Cellular Component	anchored to membrane	21	3.11111e-06	0.000150815	2.02849	51	6180	0.0258359	19	135
GO Cellular Component	alpha-beta T cell receptor complex	23	3.53176e-06	0.000156319	11.32	7	152	0.0035461	1	5
Mouse Phenotype	abnormal conditioned emotional response	1	2.09e-38	1.35e-34	132.868	20	37	0.0101317	1	1
Mouse Phenotype	exocrine pancreas atrophy	2	2.81e-37	9.1e-34	40.502	29	176	0.014691	1	3
Mouse Phenotype	decreased pancreatic acinar cell number	3	3.27e-34	7.08e-31	22.1095	34	378	0.0172239	3	6
Mouse Phenotype	absent pancreatic islets	4	5.08e-27	8.23e-24	18.2778	29	390	0.014691	1	5
Mouse Phenotype	biliary cyst	5	5.13e-26	6.65e-23	16.8519	29	423	0.014691	1	6
Mouse Phenotype	abnormal GABA-mediated receptor currents	6	6.2e-26	6.7e-23	13.1255	33	618	0.0167173	5	12
Mouse Phenotype	pancreas hypoplasia	7	8.84e-26	8.19e-23	9.11214	41	1106	0.02077	5	11
Mouse Phenotype	abnormal folding of telencephalic vesicles	8	1.09e-24	8.81e-22	13.3684	31	570	0.0157042	2	6
Mouse Phenotype	pancreas fibrosis	9	3.48e-24	2.51e-21	13.6306	30	541	0.0151976	2	8
Mouse Phenotype	abnormal neural tube mantle layer morphology	10	1e-23	6.48e-21	47.4851	17	88	0.00861195	1	1
Mouse Phenotype	absent gallbladder	12	2.36e-22	1.28e-19	12.4622	29	572	0.014691	1	5
Mouse Phenotype	dilated pancreatic duct	12	2.36e-22	1.28e-19	12.4622	29	572	0.014691	1	11
Mouse Phenotype	jaundice	14	3.21e-22	1.49e-19	8.73544	36	1013	0.0182371	3	22
Mouse Phenotype	decreased pancreatic delta cell number	15	3.97e-22	1.72e-19	9.89217	33	820	0.0167173	2	9
Mouse Phenotype	small utricle	16	6.73e-22	2.73e-19	15.7165	25	391	0.0126646	2	5
Mouse Phenotype	pancreas cysts	17	1.88e-21	7.16e-19	9.39928	33	863	0.0167173	2	21
Mouse Phenotype	abnormal retinal layer morphology	18	2.52e-21	9.09e-19	2.41931	143	14529	0.0724417	40	264
Mouse Phenotype	abnormal cerebral cortex pyramidal cell morphology	19	7.93e-21	2.71e-18	6.47668	42	1594	0.0212766	8	30
Mouse Phenotype	abnormal lateral ventricle morphology	20	1.59e-20	5.17e-18	3.23874	86	6527	0.0435664	17	98
Mouse Phenotype	temporal bone hypoplasia	21	3.1e-20	9.57e-18	23.3515	19	200	0.00962513	2	3
Human Phenotype	Increased LDL cholesterol	1	2.72e-11	1.64e-07	23.1892	10	106	0.00506586	1	2
Human Phenotype	normochromic microcytic anemia	2	7.6e-11	2.29e-07	35.7535	8	55	0.00405269	1	1
Human Phenotype	Postnatal growth failure	2	7.6e-11	2.29e-07	35.7535	8	55	0.00405269	1	1
Human Phenotype	Anophthalmia, clinical	4	8.46e-11	1.27e-07	8.12975	17	514	0.00861195	3	6
Human Phenotype	Ectropion	5	1.65e-10	1.99e-07	7.78155	17	537	0.00861195	3	13
Human Phenotype	Cerebellar ataxia, nonprogressive	6	3.04e-10	3.05e-07	30.253	8	65	0.00405269	1	2
Human Phenotype	Abnormal ossification of tarsal bones	7	4.58e-10	3.94e-07	10.7955	13	296	0.00658561	3	7
Human Phenotype	3-Methylglutaric aciduria	8	9.8e-10	7.38e-07	26.2192	8	75	0.00405269	1	2
Human Phenotype	Gout (feet)	9	1.81e-09	1.20973e-06	33.738	7	51	0.0035461	1	1
Human Phenotype	Spasticity, hyperreflexia	9	1.81e-09	1.20973e-06	33.738	7	51	0.0035461	1	1
Human Phenotype	Skin cleavage in the lamina lucida	11	2.91e-09	1.59219e-06	10.497	12	281	0.00607903	2	5
Human Phenotype	Mental retardation, borderline-mild	12	2.96e-09	1.48792e-06	22.8656	8	86	0.00405269	1	2
Human Phenotype	Corneal arcus	13	3.38e-09	1.56825e-06	14.2084	10	173	0.00506586	1	4
Human Phenotype	Red cell acanthocytosis	14	4.09e-09	1.75853e-06	11.7559	11	230	0.00557244	2	5
Human Phenotype	Abnormality of carpal bone ossification	15	6.2e-09	2.49026e-06	7.82108	14	440	0.0070922	4	8
Human Phenotype	Congenital pyloric atresia	16	6.32e-09	2.37824e-06	16.2665	9	136	0.00455927	1	2
Human Phenotype	Milia	17	1.29e-08	4.56764e-06	5.80374	17	720	0.00861195	5	12
Human Phenotype	Poikilocytosis	18	1.31e-08	4.38921e-06	6.22292	16	632	0.00810537	4	18
Human Phenotype	Hypobetalipoproteinemia	19	1.36e-08	4.29773e-06	12.2903	10	200	0.00506586	1	5
Human Phenotype	Esophageal atresia	20	1.84e-08	5.53011e-06	5.31791	18	832	0.00911854	3	8
Disease Ontology	pulmonary edema	1	4.98e-25	9.02e-22	23.0443	24	256	0.0121581	2	3
Disease Ontology	alcoholic pancreatitis	2	5.05e-19	4.57e-16	12.7968	24	461	0.0121581	2	12
Disease Ontology	uveitis	3	9.53e-19	5.75e-16	12.4459	24	474	0.0121581	2	10
Disease Ontology	acute kidney failure	4	3.53e-17	1.6e-14	6.73719	33	1204	0.0167173	4	30
Disease Ontology	uveal disease	5	9.07e-16	3.28e-13	9.16045	24	644	0.0121581	2	15
Disease Ontology	liver metastasis	6	1.97e-15	5.95e-13	3.9503	49	3049	0.0248227	7	47
Disease Ontology	angiomyolipoma	7	7.53e-13	1.95e-10	9.22985	19	506	0.00962513	1	7
Disease Ontology	common cold	8	1.56e-12	3.53e-10	6.15745	25	998	0.0126646	2	15
Disease Ontology	kidney failure	9	1.59e-12	3.19e-10	2.92686	58	4871	0.029382	12	114
Disease Ontology	Hermanski-Pudlak syndrome	10	4.25e-12	7.69e-10	15.7412	13	203	0.00658561	2	4
Disease Ontology	perivascular epithelioid cell tumor	11	5.24e-12	8.63e-10	7.19932	21	717	0.0106383	2	14
Disease Ontology	hepatobiliary neoplasm	12	9.01e-12	1.36e-09	2.4018	76	7778	0.0385005	13	118
Disease Ontology	acute pancreatitis	14	1.78e-11	2.31e-09	6.03365	23	937	0.0116515	1	25
Disease Ontology	lipomatous neoplasm	16	5.06e-11	5.72e-09	7.2184	19	647	0.00962513	1	11
Disease Ontology	respiratory failure	18	5.63e-11	5.67e-09	5.42717	24	1087	0.0121581	2	26
Disease Ontology	metastatic osteosarcoma	20	6.67e-11	6.04e-09	12.6303	13	253	0.00658561	2	5
Disease Ontology	hepatic and intrahepatic bile duct neoplasm	22	1.74e-10	1.43e-08	2.75828	52	4634	0.0263424	8	62
Disease Ontology	abetalipoproteinemia	24	5.31e-10	4.01e-08	17.1892	10	143	0.00506586	1	3
Disease Ontology	hypobetalipoproteinemia	25	7.95e-10	5.75e-08	16.497	10	149	0.00506586	1	2
Disease Ontology	ariboflavinosis	26	2.27e-09	1.58e-07	14.8076	10	166	0.00506586	1	3
MSigDB Cancer Neighborhood	Neighborhood of CCNA1	1	5.84e-11	2.49e-08	3.87994	34	2154	0.0172239	8	58
MSigDB Cancer Neighborhood	Neighborhood of BUB3	2	4.2e-09	8.97e-07	5.51394	19	847	0.00962513	4	22
MSigDB Cancer Neighborhood	Neighborhood of MLF1	3	8.84e-09	1.25881e-06	3.17409	34	2633	0.0172239	8	75
MSigDB Cancer Neighborhood	Neighborhood of PPP5C	6	3.25e-07	2.31426e-05	2.41606	42	4273	0.0212766	11	81
MSigDB Cancer Neighborhood	Neighborhood of MYL3	10	1.61079e-06	6.87808e-05	2.61235	32	3011	0.0162107	14	76
MSigDB Cancer Neighborhood	Neighborhood of BAG5	12	2.14073e-06	7.61743e-05	3.27146	22	1653	0.0111449	5	27
MSigDB Cancer Neighborhood	Neighborhood of CSNK1D	13	8.07146e-06	0.000265116	3.3288	19	1403	0.00962513	4	24
MSigDB Cancer Neighborhood	Neighborhood of PTEN	14	9.39048e-06	0.00028641	2.47455	30	2980	0.0151976	9	78
MSigDB Cancer Neighborhood	Neighborhood of THPO	15	1.14262e-05	0.000325267	2.0476	44	5282	0.0222898	11	127
MSigDB Cancer Neighborhood	Neighborhood of FBL	18	2.71348e-05	0.000643697	2.09478	38	4459	0.0192503	10	126
MSigDB Cancer Neighborhood	Neighborhood of KDR	19	3.49664e-05	0.000785824	2.17188	34	3848	0.0172239	12	93
MSigDB Cancer Neighborhood	Neighborhood of USP5	22	7.28692e-05	0.00141432	2.46731	24	2391	0.0121581	9	49
MSigDB Cancer Neighborhood	Neighborhood of RPA1	23	9.8898e-05	0.00183606	3.39042	14	1015	0.0070922	2	22
MSigDB Cancer Neighborhood	Neighborhood of HBP1	24	0.000103818	0.00184709	2.59002	21	1993	0.0106383	6	52
MSigDB Cancer Neighborhood	Neighborhood of FRK	25	0.000111882	0.00191094	2.0677	33	3923	0.0167173	12	110
MSigDB Cancer Neighborhood	Neighborhood of ERH	26	0.00019848	0.00325965	2.00237	33	4051	0.0167173	14	109
MSigDB Cancer Neighborhood	Neighborhood of SELL	27	0.000202892	0.0032087	2.60329	19	1794	0.00962513	5	42
MSigDB Cancer Neighborhood	Neighborhood of SERPINB5	28	0.000238641	0.00363927	3.27741	13	975	0.00658561	3	27
MSigDB Cancer Neighborhood	Neighborhood of CDH3	29	0.000332801	0.00490021	3.16383	13	1010	0.00658561	3	26
MSigDB Cancer Neighborhood	Neighborhood of TTN	31	0.0005781	0.00796286	2.53254	17	1650	0.00861195	5	47
PANTHER Pathway	Pyruvate metabolism	1	5.18e-10	7.25e-08	10.6872	13	299	0.00658561	1	7
PANTHER Pathway	Parkinson disease	2	2.9e-09	2.03e-07	2.68609	47	4301	0.0238095	12	88
PANTHER Pathway	Metabotropic glutamate receptor group I pathway	3	4.32e-08	2.01522e-06	4.52264	20	1087	0.0101317	3	25
PANTHER Pathway	Xanthine and guanine salvage pathway	4	2.57e-07	9.00583e-06	16.7052	7	103	0.0035461	1	4
PANTHER Pathway	Adenine and hypoxanthine salvage pathway	5	9.97827e-05	0.00279392	6.72124	7	256	0.0035461	1	7
PANTHER Pathway	Hedgehog signaling pathway	6	0.000234083	0.00546193	2.65417	18	1667	0.00911854	5	19
PANTHER Pathway	Gamma-aminobutyric acid synthesis	7	0.000381623	0.00763246	6.46856	6	228	0.00303951	2	5
PANTHER Pathway	DNA replication	9	0.00183323	0.0285169	3.09189	10	795	0.00506586	3	29
PANTHER Pathway	Salvage pyrimidine ribonucleotides	10	0.00301416	0.0421982	4.31238	6	342	0.00303951	1	9
Pathway Commons	Viral RNP Complexes in the Host Cell Nucleus	1	5.17e-25	7.24e-22	25.3521	23	223	0.0116515	1	2
Pathway Commons	FOXM1 transcription factor network	2	5.09e-24	3.56e-21	5.76607	54	2302	0.0273556	4	40
Pathway Commons	Regulation of gene expression in early pancreatic precursor cells	3	1.21e-21	5.66e-19	8.7342	35	985	0.0177305	4	12
Pathway Commons	CHL1 interactions	4	4.5e-20	1.58e-17	15.4047	23	367	0.0116515	4	5
Pathway Commons	Regulation of gene expression in late stage (branching morphogenesis) pancreatic bud precursor cells	5	5.52e-20	1.55e-17	9.20286	31	828	0.0157042	3	10
Pathway Commons	Influenza Life Cycle	6	5.06e-11	1.18e-08	2.73117	56	5040	0.0283688	15	141
Pathway Commons	Activation of Na-permeable Kainate Receptors	7	1.04e-10	2.08e-08	25.7238	9	86	0.00455927	1	2
Pathway Commons	Ionotropic activity of Kainate Receptors	7	1.04e-10	2.08e-08	25.7238	9	86	0.00455927	1	2
Pathway Commons	Export of Viral Ribonucleoproteins from Nucleus	9	1.51e-10	2.35e-08	4.95176	25	1241	0.0126646	2	31
Pathway Commons	PECAM1 interactions	10	2.67e-08	3.7373e-06	9.79659	11	276	0.00557244	2	8
Pathway Commons	salvage pathways of guanine, xanthine, and their nucleosides	11	3.42e-08	4.35761e-06	22.3459	7	77	0.0035461	1	3
Pathway Commons	LDL-mediated lipid transport	13	1.38027e-06	0.000148644	7.44865	10	330	0.00506586	1	8
Pathway Commons	DNA strand elongation	14	2.67384e-06	0.000267384	3.76233	18	1176	0.00911854	5	32
Pathway Commons	Type I hemidesmosome assembly	15	4.33323e-06	0.000404435	5.29563	12	557	0.00607903	2	8
Pathway Commons	Activation of Kainate Receptors upon glutamate binding	16	5.75875e-06	0.00050389	6.33519	10	388	0.00506586	2	6
Pathway Commons	glutamate dependent acid resistance	17	8.25014e-06	0.000679423	12.9371	6	114	0.00303951	2	2
Pathway Commons	Transport of nucleosides and free purine and pyrimidine bases across the plasma membrane	18	9.28571e-06	0.000722222	5.99526	10	410	0.00506586	1	7
Pathway Commons	RNA Polymerase I Chain Elongation	19	2.10307e-05	0.00154963	3.92392	14	877	0.0070922	4	30
Pathway Commons	salvage pathways of adenine, hypoxanthine, and their nucleosides	20	3.2441e-05	0.00227087	8.04037	7	214	0.0035461	1	5
Pathway Commons	CRMPs in Sema3A signaling	21	3.49891e-05	0.00233261	4.28108	12	689	0.00607903	7	9
BioCyc Pathway	salvage pathways of guanine, xanthine, and their nucleosides	1	3.42e-08	9.38131e-06	22.3459	7	77	0.0035461	1	3
BioCyc Pathway	glutamate dependent acid resistance	2	8.25014e-06	0.00113027	12.9371	6	114	0.00303951	2	2
BioCyc Pathway	salvage pathways of adenine, hypoxanthine, and their nucleosides	3	4.84257e-05	0.00442288	7.54666	7	228	0.0035461	1	6
BioCyc Pathway	salvage pathways of pyrimidine ribonucleotides	4	5.85358e-05	0.0040097	4.81972	10	510	0.00506586	3	14
BioCyc Pathway	triacylglycerol biosynthesis	5	0.000148721	0.00814992	2.97046	16	1324	0.00810537	6	22
BioCyc Pathway	glutamate degradation III (via 4-aminobutyrate)	6	0.000179586	0.00820108	7.44865	6	198	0.00303951	2	4
BioCyc Pathway	phosphatidylglycerol biosynthesis II (non-plastidic)	7	0.000469152	0.0183639	3.04911	13	1048	0.00658561	5	15
BioCyc Pathway	CDP-diacylglycerol biosynthesis I	8	0.000739367	0.0253233	3.05982	12	964	0.00607903	4	14
MSigDB Pathway	Gamma-aminobutyric Acid Receptor Life Cycle	1	1.54e-29	1.36e-26	22.3459	29	319	0.014691	2	10
MSigDB Pathway	Genes involved in Regulation of beta-cell development	2	1.76e-17	7.76e-15	3.28295	71	5316	0.0359676	20	117
MSigDB Pathway	Chaperones modulate interferon Signaling Pathway	3	4.06e-17	1.19e-14	7.58659	30	972	0.0151976	5	20
MSigDB Pathway	Mechanism of Gene Regulation by Peroxisome Proliferators via PPARa(alpha)	4	8.7e-14	1.91e-11	3.2679	55	4137	0.0278622	12	59
MSigDB Pathway	Hypoxia and p53 in the Cardiovascular system	5	1.75e-13	3.08e-11	4.96729	33	1633	0.0167173	3	23
MSigDB Pathway	Genes involved in Influenza Life Cycle	6	3.07e-11	4.5e-09	2.76852	56	4972	0.0283688	15	141
MSigDB Pathway	Maturity onset diabetes of the young	7	4.93e-10	6.2e-08	3.95397	30	1865	0.0151976	2	25
MSigDB Pathway	Prion diseases	8	1.64e-09	1.8e-07	4.57313	24	1290	0.0121581	2	36
MSigDB Pathway	Genes involved in Cell surface interactions at the vascular wall	9	7.75e-09	7.58e-07	2.73896	43	3859	0.0217832	12	94
MSigDB Pathway	Genes involved in PECAM1 interactions	10	1.4e-07	1.23419e-05	6.64339	13	481	0.00658561	4	12
MSigDB Pathway	Spliceosome	12	2.00613e-06	0.000147116	2.15496	46	5247	0.0233029	12	127
MSigDB Pathway	Genes involved in RNA Polymerase I Promoter Opening	13	2.10117e-06	0.000142233	3.66298	19	1275	0.00962513	5	65
MSigDB Pathway	Genes involved in DNA strand elongation	14	2.21565e-06	0.00013927	3.81422	18	1160	0.00911854	5	31
MSigDB Pathway	Genes involved in Ionotropic activity of Kainate Receptors	15	4.37306e-06	0.000256553	4.52205	14	761	0.0070922	4	12
MSigDB Pathway	Genes involved in RNA PolymerasePromoter Clearance	16	5.34387e-06	0.000293913	2.8384	25	2165	0.0126646	7	89
MSigDB Pathway	Genes involved in Synthesis of DNA	17	3.00855e-05	0.00155737	2.28553	31	3334	0.0157042	10	90
MSigDB Pathway	Hedgehog signaling pathway	18	3.42693e-05	0.00167539	2.17414	34	3844	0.0172239	15	56
MSigDB Pathway	Genes involved in Regulation of gene expression in beta cells	19	4.61455e-05	0.00213727	2.08851	36	4237	0.0182371	16	104
MSigDB Pathway	Genes involved in CTLA4 inhibitory signaling	20	5.29218e-05	0.00232856	3.59966	14	956	0.0070922	6	21
MSigDB Pathway	Genes involved in Purine metabolism	21	5.49824e-05	0.00230402	3.24228	16	1213	0.00810537	4	30
MGI Expression: Detected	TS17_forebrain	1	2.79e-35	1.95e-31	2.37118	247	25605	0.125127	71	317
MGI Expression: Detected	TS17_diencephalon	2	1.08e-34	3.78e-31	2.96854	168	13911	0.0851064	43	161
MGI Expression: Detected	TS25_lens	3	7.32e-33	1.71e-29	7.00425	64	2246	0.0324215	10	35
MGI Expression: Detected	TS26_forebrain	4	1.82e-29	3.18e-26	2.68835	166	15178	0.0840932	43	233
MGI Expression: Detected	TS24_lens	6	2.13e-27	2.49e-24	4.53902	78	4224	0.0395137	16	60
MGI Expression: Detected	TS17_midbrain	7	2.68e-27	2.68e-24	2.4008	187	19146	0.0947315	58	230
MGI Expression: Detected	TS21_midbrain	8	1.08e-26	9.43e-24	2.06176	249	29686	0.12614	76	387
MGI Expression: Detected	TS21_hypothalamus	10	8.14e-26	5.7e-23	2.17815	214	24150	0.108409	63	317
MGI Expression: Detected	TS23_yolk sac;mesenchyme	11	5.17e-25	3.29e-22	25.3521	23	223	0.0116515	1	2
MGI Expression: Detected	TS13_future brain;neural fold#	12	5.32e-25	3.11e-22	9.3526	39	1025	0.0197568	4	11
MGI Expression: Detected	TS15_septum transversum;hepatic component	14	2.03e-24	1.02e-21	13.8873	30	531	0.0151976	2	10
MGI Expression: Detected	TS25_jejunum	15	7.49e-24	3.49e-21	14.1156	29	505	0.014691	1	8
MGI Expression: Detected	TS19_branchial pouch#	16	1e-23	4.37e-21	47.4851	17	88	0.00861195	1	1
MGI Expression: Detected	TS25_ileum	18	5.62e-23	2.18e-20	13.1277	29	543	0.014691	1	12
MGI Expression: Detected	TS15_septum transversum	19	7.57e-23	2.79e-20	7.1272	43	1483	0.0217832	7	24
MGI Expression: Detected	TS28_femoral nerve	20	1.17e-22	4.08e-20	31.1354	19	150	0.00962513	1	4
MGI Expression: Detected	TS23_yolk sac;endoderm	21	1.75e-22	5.84e-20	19.6987	23	287	0.0116515	1	4
MGI Expression: Detected	TS26_forebrain;hippocampus	22	5.13e-22	1.63e-19	4.1037	69	4133	0.0349544	15	65
MGI Expression: Detected	TS17_hindbrain	25	1.24e-21	3.47e-19	2.06019	202	24101	0.10233	64	275
MGI Expression: Detected	TS17_telencephalon	27	1.48e-21	3.84e-19	2.38975	148	15223	0.0749747	40	171
MSigDB Perturbation	Set 'PRC2 targets': Polycomb Repression Complex 2 (PRC) targets; identified by ChIP on chip on human embryonic stem cells as genes that: posess the trimethylated H3K27 mark in their promoters and are bound by SUZ12 [Gene ID=23512] and EED [Gene ID=8726] Polycomb proteins.	3	1.75e-38	1.38e-35	2.08356	346	40819	0.175279	105	620
MSigDB Perturbation	Genes with hypermethylated DNA in all four esophageal squamous cell carcinoma (ESCC) lines analyzed.	5	1.47e-21	6.97e-19	3.63122	78	5280	0.0395137	17	96
MSigDB Perturbation	Genes turned off in Hep3B cells (hepatocellular carcinoma, HCC) upon knockdown of SDHB [Gene ID=6390] by RNAi.	6	3.19e-18	1.26e-15	5.3382	43	1980	0.0217832	7	36
MSigDB Perturbation	Genes down-regulated in EVSA-T cells (breast cancer) treated with 5 micromolar THC (delta-9-tetrahydrocannabinol) [PubChem=6610319] for 8 h.	7	9.11e-18	3.09e-15	12.106	23	467	0.0116515	1	11
MSigDB Perturbation	Genes up-regulated by expression of HBV X protein (HBVgp3) [Gene ID=944566] in primary hepatocytes.	8	9.46e-18	2.81e-15	7.65826	31	995	0.0157042	4	22
MSigDB Perturbation	Genes consistently down-regulated in ACRP cells (ovarian cancer, resistant to cisplatin [PubChem=2767]) compared to the parental sensitive A2780 cells, regardless of cisplatin exposure.	9	2.5e-16	6.6e-14	5.51534	37	1649	0.0187437	5	32
MSigDB Perturbation	Genes up-regulated in Caco-2 cells (intestinal epithelium) after coculture with the probiotic bacteria L. casei for 6h.	10	2.6e-16	6.18e-14	4.16764	49	2890	0.0248227	10	64
MSigDB Perturbation	Genes up-regulated in naive T lymphocytes lacking FURIN [Gene ID=5045]: Cre-Lox knockout of FURIN in CD4+ [Gene ID=920] cells.	11	6.16e-16	1.33e-13	9.95339	23	568	0.0116515	1	11
MSigDB Perturbation	Genes most strongly down-regulated in kidney glomeruli isolated from TCF21 [Gene ID=6943] knockout mice.	12	1.1e-15	2.17e-13	5.25711	37	1730	0.0187437	5	28
MSigDB Perturbation	Genes downstream of CDKN1A [Gene ID=1026] in a TP53 [Gene ID=7157] independent pathway in 2774qw1 cells (ovarian cancer).	13	2.98e-15	5.45e-13	8.67549	24	680	0.0121581	2	12
MSigDB Perturbation	Genes down-regulated in biphasic (mixed) vs epithelial subtypes of malignant peritoneal mesothelioma.	14	5.26e-15	8.92e-13	3.13753	64	5014	0.0324215	15	113
MSigDB Perturbation	Genes up-regulated in gastric cancer cell lines resistant to cisplatin [PubChem=2767].	15	5.79e-15	9.16e-13	6.54578	29	1089	0.014691	3	18
MSigDB Perturbation	Up-regulated genes in medulloblastoma tumors from heterozygotic CXCR6 [Gene ID=10663] knockout mice compared to those from PTCH1 [Gene ID=5727] heterozygotic knockout mice.	16	6.89e-15	1.02e-12	10.2014	21	506	0.0106383	3	10
MSigDB Perturbation	Genes down-regulated by expression of HBV X protein (HBVgp3) [Gene ID=944566] in SK-Hep-1 cells (hepatocellular carcinoma).	17	4.39e-14	6.13e-12	5.40232	32	1456	0.0162107	5	21
MSigDB Perturbation	Genes up-regulated in hepatocellular carcinoma (HCC) with early recurrence.	18	1.01e-13	1.34e-11	7.36496	24	801	0.0121581	2	13
MSigDB Perturbation	Cluster 3: genes changed in primary keratinocytes by UVB irradiation.	19	1.92e-13	2.4e-11	5.28431	31	1442	0.0157042	4	23
MSigDB Perturbation	Cluster 1: genes up-regulated in lung tissue samples from mice with oncogenic form of KRAS [Gene ID=3845] and inactivated PTEN [Gene ID=5728].	20	3.13e-13	3.72e-11	2.59873	75	7094	0.0379939	12	162
MSigDB Perturbation	Top 50 down-regulated markers distinguishing diffuse large B-cell lymphoma (DLBCL) from follicular lymphoma (FL) samples.	21	3.63e-13	4.11e-11	3.66024	45	3022	0.0227963	6	46
MSigDB Perturbation	Genes down-regulated in at least 8 of 11 sarcoma cell lines by trabectedin [PubChem=3199].	22	9.4e-13	1.01e-10	2.271	93	10066	0.0471125	26	230
MSigDB Perturbation	Down-regulated genes in non-neoplastic mucosa samples from colon cancer patients who developed recurrence of the disease.	23	3.6e-12	3.72e-10	4.31238	34	1938	0.0172239	5	33
Transcription Factor Targets	Targets of HNF6, identified by ChIP-chip in hepatocytes	1	3.21e-13	6.09e-12	2.52288	79	7697	0.0400203	25	224
MSigDB Predicted Promoter Motifs	Motif CGTACGTGCNGB matches HIF1A: hypoxia-inducible factor 1, alpha subunit (basic helix-loop-helix transcription factor)	1	1.09e-17	6.7e-15	2.57196	105	10035	0.0531915	28	179
MSigDB Predicted Promoter Motifs	Motif TTTSGCGC matches E2F4: E2F transcription factor 4, p107/p130-binding&lt;br&gt; TFDP1: transcription factor Dp-1	2	5.15e-13	1.58e-10	2.44909	82	8230	0.04154	21	201
MSigDB Predicted Promoter Motifs	Motif CCCCGCCCCN matches SP1: Sp1 transcription factor	4	1.93e-12	2.96e-10	2.25263	92	10039	0.0466059	29	187
MSigDB Predicted Promoter Motifs	Motif YTACTTCCTG matches ETV7: ets variant gene 7 (TEL2 oncogene)	5	3.07e-11	3.78e-09	2.58354	63	5994	0.0319149	20	156
MSigDB Predicted Promoter Motifs	Motif NGGGGGCGGGGYN matches SP1: Sp1 transcription factor	6	9.93e-11	1.02e-08	2.22272	80	8847	0.0405269	26	179
MSigDB Predicted Promoter Motifs	Motif CAGNYGKNAAA (no known TF)	8	2.47e-10	1.9e-08	3.24282	40	3032	0.0202634	13	54
MSigDB Predicted Promoter Motifs	Motif NNGGGGCGGGGNN matches SP1: Sp1 transcription factor	9	6.34e-10	4.33e-08	2.13327	80	9218	0.0405269	26	184
MSigDB Predicted Promoter Motifs	Motif NNAACATCTGGA matches ZNF238: zinc finger protein 238	10	6.64e-10	4.08e-08	2.04567	88	10574	0.0445795	33	176
MSigDB Predicted Promoter Motifs	Motif RYTAAWNNNTGAY (no known TF)	11	7.86e-10	4.39e-08	3.22646	38	2895	0.0192503	9	67
MSigDB Predicted Promoter Motifs	Motif RGCAGSTG matches MYOG: myogenin (myogenic factor 4)	12	1.01e-09	5.2e-08	2.03687	87	10499	0.0440729	35	187
MSigDB Predicted Promoter Motifs	Motif GTTNYYNNGGTNA (no known TF)	15	4.31e-09	1.77e-07	3.14017	36	2818	0.0182371	11	57
MSigDB Predicted Promoter Motifs	Motif GCTGGNTNGNNCYNG matches TFCP2: transcription factor CP2	17	8.05e-09	2.91e-07	2.04351	77	9262	0.0390071	20	181
MSigDB Predicted Promoter Motifs	Motif NTNGCGTGNNN matches AHR: aryl hydrocarbon receptor	19	1.51e-08	4.89e-07	2.06897	72	8554	0.0364742	22	154
MSigDB Predicted Promoter Motifs	Motif AGWACATNWTGTTCT matches AR: androgen receptor (dihydrotestosterone receptor; testicular feminization; spinal and bulbar muscular atrophy; Kennedy disease)	25	4.5e-08	1.10692e-06	2.24443	56	6133	0.0283688	15	96
MSigDB Predicted Promoter Motifs	Motif SKYTAAAAATAACYCH (no known TF)	28	9.53e-08	2.09387e-06	2.22972	54	5953	0.0273556	21	108
MSigDB Predicted Promoter Motifs	Motif GTTRYCATRR (no known TF)	36	3.59e-07	6.12831e-06	2.21048	50	5560	0.0253293	14	120
MSigDB Predicted Promoter Motifs	Motif WYAAANNRNNNGCG (no known TF)	47	2.55873e-06	3.34813e-05	2.82175	27	2352	0.0136778	7	42
MSigDB Predicted Promoter Motifs	Motif NNNNNNRGNACRNNGTGTTCTNNNNNN matches AR: androgen receptor (dihydrotestosterone receptor; testicular feminization; spinal and bulbar muscular atrophy; Kennedy disease)	82	6.88491e-05	0.000516368	2.47663	24	2382	0.0121581	7	47
MSigDB Predicted Promoter Motifs	Motif GTTGNYNNRGNAAC (no known TF)	84	9.65531e-05	0.000706907	2.24334	28	3068	0.0141844	9	69
MSigDB Predicted Promoter Motifs	Motif KRCTCNNNNMANAGC (no known TF)	89	0.000141134	0.000975254	2.35973	24	2500	0.0121581	8	72
MSigDB miRNA Motifs	Targets of MicroRNA CTCAAGA,MIR-526B	1	1.23e-10	2.71e-08	3.20815	42	3218	0.0212766	7	62
MSigDB miRNA Motifs	Targets of MicroRNA AACGGTT,MIR-451	2	1.52e-10	1.68e-08	7.82527	17	534	0.00861195	2	9
MSigDB miRNA Motifs	Targets of MicroRNA TGCACGA,MIR-517A,MIR-517C	4	2.71e-08	1.49872e-06	7.663	13	417	0.00658561	2	14
MSigDB miRNA Motifs	Targets of MicroRNA AGGGCCA,MIR-328	7	5.1257e-05	0.00161826	2.18737	32	3596	0.0162107	10	80
MSigDB miRNA Motifs	Targets of MicroRNA GTGGTGA,MIR-197	8	0.000189814	0.0052436	2.22526	26	2872	0.0131712	8	59
MSigDB miRNA Motifs	Targets of MicroRNA AGTGCGT,MIR-521	9	0.000246396	0.00605039	7.02301	6	210	0.00303951	1	5
MSigDB miRNA Motifs	Targets of MicroRNA TCCCCAC,MIR-491	10	0.000262608	0.00580363	2.26028	24	2610	0.0121581	5	50
MSigDB miRNA Motifs	Targets of MicroRNA CGCAAAA,MIR-450	12	0.00114104	0.0210142	3.2994	10	745	0.00506586	2	7
MSigDB miRNA Motifs	Targets of MicroRNA TAGAACC,MIR-182	14	0.00130485	0.0205981	2.50651	15	1471	0.00759878	4	28
MSigDB miRNA Motifs	Targets of MicroRNA GCAAGAC,MIR-431	16	0.00289961	0.0400509	2.06742	19	2259	0.00962513	3	36
miRNA Targets	Genes that were down-regulated in HCT116 Dicerex5 and DLD-1 Dicerex5 cells that were transfected with miR-16	1	1.26562e-05	0.000113906	2.2256	36	3976	0.0182371	9	94
InterPro	Gamma-aminobutyric-acid A receptor, alpha 2 subunit	1	2.09e-38	1.61e-34	132.868	20	37	0.0101317	1	1
InterPro	Gamma-aminobutyric-acid A receptor, alpha subunit	2	3.47e-36	1.34e-32	37.3212	29	191	0.014691	2	6
InterPro	Gamma-aminobutyric acid A receptor	3	2.45e-33	6.3e-30	12.6054	44	858	0.0222898	5	23
InterPro	Homeodomain protein CUT	4	1.5e-23	2.89e-20	10.0154	35	859	0.0177305	3	7
InterPro	Neurotransmitter-gated ion-channel, conserved site	5	4.45e-22	6.87e-19	6.42722	45	1721	0.0227963	6	45
InterPro	Neurotransmitter-gated ion-channel transmembrane domain	6	5.45e-22	7.01e-19	6.39378	45	1730	0.0227963	6	47
InterPro	Neurotransmitter-gated ion-channel	6	5.45e-22	7.01e-19	6.39378	45	1730	0.0227963	6	47
InterPro	Neurotransmitter-gated ion-channel ligand-binding	6	5.45e-22	7.01e-19	6.39378	45	1730	0.0227963	6	47
InterPro	Gamma-aminobutyric-acid A receptor, alpha 4 subunit	9	1.47e-18	1.26e-15	147.483	9	15	0.00455927	1	1
InterPro	cAMP-dependent protein kinase inhibitor	10	1.27e-15	9.78e-13	35.9715	12	82	0.00607903	1	3
InterPro	Homeobox	11	1.77e-15	1.24e-12	2.02058	149	18126	0.0754813	43	237
InterPro	Selenoprotein P, N-terminal	12	1.77e-15	1.14e-12	24.0649	14	143	0.0070922	1	1
InterPro	Selenoprotein P, C-terminal	12	1.77e-15	1.14e-12	24.0649	14	143	0.0070922	1	1
InterPro	Malate synthase-like	14	2.38e-15	1.31e-12	28.0304	13	114	0.00658561	1	1
InterPro	Citrate lyase, beta subunit	14	2.38e-15	1.31e-12	28.0304	13	114	0.00658561	1	1
InterPro	Heat shock protein 70	16	3.67e-15	1.77e-12	9.1481	23	618	0.0116515	2	15
InterPro	Heat shock protein 70, conserved site	16	3.67e-15	1.77e-12	9.1481	23	618	0.0116515	2	14
InterPro	Gap junction beta-4 protein (Cx31.1)	20	2.56e-14	9.86e-12	61.4514	9	36	0.00455927	1	1
InterPro	Prohibitin	21	3.55e-13	1.3e-10	27.8748	11	97	0.00557244	2	3
InterPro	Pyruvate/Phosphoenolpyruvate kinase, catalytic core	22	1.22e-12	4.28e-10	17.3667	13	184	0.00658561	1	4
TreeFam	Gamma-aminobutyric acid receptor subunit precursor (GABA(A)	1	6.41e-33	5.09e-29	12.3183	44	878	0.0222898	5	23
TreeFam	CUX2/ONECUT2/ONECUT1/CUX1/ONECUT3	2	3.68e-27	1.46e-23	12.8983	35	667	0.0177305	3	5
TreeFam	heat shock 70kDa protein 2/6/7	3	3.99e-20	1.06e-16	15.4891	23	365	0.0116515	2	6
TreeFam	Transmembrane protein 174	4	1.75e-19	3.48e-16	27.4914	17	152	0.00861195	1	1
TreeFam	Protein Wiz Zinc finger protein 644	5	1.86e-17	2.95e-14	23.981	16	164	0.00810537	1	2
TreeFam	YY transcription factor/metal-regulatory transcription factor 1	6	9.87e-17	1.31e-13	16.8874	18	262	0.00911854	2	4
TreeFam	cAMP-dependent protein kinase inhibitor	7	1.27e-15	1.44e-12	35.9715	12	82	0.00607903	1	3
TreeFam	Citrate lyase subunit beta-like protein, mitochondrial precursor	8	2.38e-15	2.37e-12	28.0304	13	114	0.00658561	1	1
TreeFam	BarH-like 1 homeobox protein 2	9	8.21e-15	7.25e-12	18.6216	15	198	0.00759878	1	2
TreeFam	Ras-related protein Rab-28	10	4.85e-14	3.85e-11	26.8151	12	110	0.00607903	1	1
TreeFam	Palmitoyl-protein thioesterase 1 precursor Lysosomal PPT2	11	5.8e-14	4.19e-11	14.4062	16	273	0.00810537	2	3
TreeFam	Cytochrome b5 domain-containing protein 1	12	1.49e-13	9.89e-11	51.4477	9	43	0.00455927	1	1
TreeFam	Apolipoprotein B-100 precursor [Contains: B-48 ]	13	2.55e-12	1.56e-09	29.2626	10	84	0.00506586	1	1
TreeFam	Pleckstrin homology domain-containing family H member 3 precursor	14	4.07e-12	2.31e-09	50.4216	8	39	0.00405269	1	1
TreeFam	Tubulin gamma-2 chain gamma-1	15	5.01e-12	2.66e-09	35.6814	9	62	0.00455927	2	2
TreeFam	Biogenesis of lysosome-related organelles complex-1 subunit 3	16	2.88e-11	1.43e-08	40.1315	8	49	0.00405269	1	1
TreeFam	Proline-rich transmembrane protein 1	17	4.37e-11	2.04e-08	18.0257	11	150	0.00557244	1	1
TreeFam	Annexin-2 receptor	18	8.2e-11	3.62e-08	17.0054	11	159	0.00557244	1	1
TreeFam	proteasome (prosome, macropain) 26S subunit, non-ATPase, 2	19	8.92e-11	3.73e-08	50.607	7	34	0.0035461	1	1
TreeFam	Gametogenetin	20	3.18e-10	1.26e-07	67.0379	6	22	0.00303951	1	1
HGNC Gene Families	FOX	1	7.64e-12	2.72e-09	3.05534	51	4103	0.0258359	12	42
HGNC Gene Families	KCN, KIR	2	2.34789e-05	0.00417923	4.46243	12	661	0.00607903	4	15
HGNC Gene Families	DUSPC	3	2.34834e-05	0.00278669	10.7652	6	137	0.00303951	1	4
HGNC Gene Families	AID	4	4.38076e-05	0.00389887	43.3774	3	17	0.00151976	1	1
HGNC Gene Families	PSM	5	7.15901e-05	0.00509721	3.03905	17	1375	0.00861195	5	38
HGNC Gene Families	DYN	6	0.000114997	0.00682316	4.43692	10	554	0.00506586	2	13
HGNC Gene Families	TNRC	7	0.000144925	0.00737047	3.67789	12	802	0.00607903	3	8
HGNC Gene Families	RPS	8	0.000194657	0.00866224	2.61203	19	1788	0.00962513	9	44
HGNC Gene Families	TNFRSF	9	0.000289307	0.0114437	4.34627	9	509	0.00455927	4	10
HGNC Gene Families	CLEC	10	0.000331222	0.0117915	3.88318	10	633	0.00506586	4	28
HGNC Gene Families	CD, ITG	11	0.000897079	0.0290327	3.70561	9	597	0.00455927	1	14
HGNC Gene Families	GJ	12	0.00125885	0.0373458	3.2557	10	755	0.00506586	2	21
HGNC Gene Families	CA	13	0.00127942	0.0350363	3.87859	8	507	0.00405269	1	15
HGNC Gene Families	OPN	14	0.00140582	0.0357479	8.40361	4	117	0.00202634	1	8
HGNC Gene Families	GPR, CD	15	0.00191126	0.0453605	30.7257	2	16	0.00101317	1	1
GREAT output for probes unmethylated in middle passage (early VS middle)
# GREAT version 1.8	Species assembly: hg18	Association rule: Basal+extension: 5000 bp upstream, 1000 bp downstream, 1000000 bp max extension, curated regulatory domains included
# Ontology	Term Name	Hyper Rank	Hyper Raw P-Value	Hyper FDR Q-Val	Hyper Fold Enrichment	Hyper Foreground Region Hits	Hyper Total Regions	Hyper Region Set Coverage	Hyper Foreground Gene Hits	Total Genes Annotated
GO Molecular Function	translation elongation factor activity	1	5.59e-12	1.77e-08	76.3954	7	1140	0.179487	1	34
GO Molecular Function	cAMP-dependent protein kinase activity	2	1.94e-10	3.07e-07	157.887	5	394	0.128205	1	8
GO Molecular Function	cyclic nucleotide-dependent protein kinase activity	3	5.94e-10	6.28e-07	126.182	5	493	0.128205	1	10
GO Molecular Function	translation factor activity, nucleic acid binding	4	2.72e-08	2.15772e-05	22.2397	7	3916	0.179487	1	114
GO Molecular Function	DNA bending activity	5	2.87626e-06	0.00182412	41.4028	4	1202	0.102564	1	12
GO Molecular Function	thioredoxin peroxidase activity	6	3.16284e-05	0.0167156	246.367	2	101	0.0512821	1	4
Mouse Phenotype	abnormal common lymphocyte progenitor cell morphology	1	2.77e-07	0.00179487	74.8363	4	665	0.102564	1	9
Mouse Phenotype	increased hematocrit	2	9.72e-07	0.00315105	54.5084	4	913	0.102564	1	24
Mouse Phenotype	increased hemoglobin content	3	1.24993e-06	0.00270151	51.1471	4	973	0.102564	1	21
Mouse Phenotype	increased erythrocyte cell number	4	2.13441e-05	0.0345987	24.8087	4	2006	0.102564	1	40
PANTHER Pathway	Metabotropic glutamate receptor group I pathway	1	4.01e-12	5.62e-10	80.1203	7	1087	0.179487	2	25
PANTHER Pathway	Histamine H2 receptor mediated signaling pathway	2	7.23e-12	5.06e-10	73.6186	7	1183	0.179487	2	24
PANTHER Pathway	5HT1 type receptor mediated signaling pathway	3	4.31e-10	2.01e-08	40.7728	7	2136	0.179487	2	43
PANTHER Pathway	Beta1 adrenergic receptor signaling pathway	4	4.84e-10	1.69e-08	40.097	7	2172	0.179487	2	43
PANTHER Pathway	Beta2 adrenergic receptor signaling pathway	4	4.84e-10	1.69e-08	40.097	7	2172	0.179487	2	43
PANTHER Pathway	Metabotropic glutamate receptor group II pathway	6	9.59e-10	2.24e-08	36.303	7	2399	0.179487	2	46
PANTHER Pathway	Muscarinic acetylcholine receptor 2 and 4 signaling pathway	7	1.71e-09	3.43e-08	33.3553	7	2611	0.179487	2	57
PANTHER Pathway	Metabotropic glutamate receptor group III pathway	8	1.26e-08	2.2e-07	24.9115	7	3496	0.179487	2	65
PANTHER Pathway	Inflammation mediated by chemokine and cytokine signaling pathway	9	2.98e-07	4.63648e-06	11.893	8	8369	0.205128	3	203
MSigDB Pathway	Prion diseases	1	7.04e-08	6.19477e-05	48.223	5	1290	0.128205	1	36
MSigDB Pathway	Vasopressin-regulated water reabsorption	2	5.12e-07	0.000225382	32.1986	5	1932	0.128205	1	45
MSigDB Pathway	Taste transduction	3	1.1498e-06	0.000337275	27.2841	5	2280	0.128205	1	52
MSigDB Pathway	Vibrio cholerae infection	4	5.98655e-06	0.00131704	19.4096	5	3205	0.128205	1	55
MSigDB Pathway	Long-term potentiation	5	9.11627e-06	0.00160446	17.7838	5	3498	0.128205	1	70
MSigDB Pathway	Apoptosis	6	1.15047e-05	0.00168736	16.9411	5	3672	0.128205	1	88
MSigDB Pathway	Hedgehog signaling pathway	7	1.43209e-05	0.00180034	16.1831	5	3844	0.128205	1	56
MSigDB Pathway	Progesterone-mediated oocyte maturation	8	2.24711e-05	0.00247182	14.7237	5	4225	0.128205	1	85
MSigDB Pathway	Olfactory transduction	9	2.92124e-05	0.00285632	13.9323	5	4465	0.128205	1	388
MSigDB Pathway	Dilated cardiomyopathy	10	3.11529e-05	0.00274145	13.7445	5	4526	0.128205	1	91
MSigDB Pathway	GnRH signaling pathway	11	3.72798e-05	0.00298238	13.2329	5	4701	0.128205	1	101
MSigDB Pathway	Insulin signaling pathway	12	3.98007e-05	0.00291872	9.38158	6	7957	0.153846	2	139
MSigDB Pathway	Gap junction	13	4.94958e-05	0.00335048	12.4615	5	4992	0.128205	1	90
MSigDB Pathway	Oocyte meiosis	14	6.07922e-05	0.00382123	11.9286	5	5215	0.128205	1	112
MSigDB Pathway	Vascular smooth muscle contraction	15	7.36681e-05	0.00432186	11.45	5	5433	0.128205	1	115
MSigDB Pathway	Melanogenesis	16	0.000115828	0.00637053	10.3922	5	5986	0.128205	1	102
MSigDB Pathway	Chemokine signaling pathway	17	0.000419891	0.0217355	7.85351	5	7921	0.128205	1	190
MSigDB Pathway	Wnt signaling pathway	18	0.00083344	0.0407459	6.74411	5	9224	0.128205	1	150
MSigDB Pathway	Calcium signaling pathway	19	0.000915754	0.0424139	6.60309	5	9421	0.128205	1	180
MGI Expression: Detected	TS24_embryo;skeletal muscle#	1	3.24e-16	2.27e-12	37.1667	12	4017	0.307692	2	94
MGI Expression: Detected	TS20_brainstem	2	7.6e-10	2.65944e-06	120.092	5	518	0.128205	1	8
MGI Expression: Detected	TS24_adrenal gland	3	1.33e-08	3.10322e-05	67.5436	5	921	0.128205	1	20
MGI Expression: Detected	TS15_blood vessel#	4	2.28e-08	3.99235e-05	60.5722	5	1027	0.128205	1	24
MGI Expression: Detected	TS20_blood vessel#	5	8.06e-07	0.00112878	29.3433	5	2120	0.128205	1	41
MGI Expression: Detected	TS24_peripheral nervous system	6	1.77961e-06	0.00207592	11.9041	7	7316	0.179487	1	118
MGI Expression: Detected	TS26_neural retina;nuclear layer;inner nuclear layer	7	4.51438e-06	0.00451374	10.3262	7	8434	0.179487	1	125
MGI Expression: Detected	TS24_neural retina;nuclear layer	8	6.92693e-06	0.00606019	5.00739	11	27331	0.282051	2	468
MGI Expression: Detected	TS24_central nervous system	9	1.46767e-05	0.0114136	3.12033	16	63796	0.410256	3	984
MGI Expression: Detected	TS26_neural retina;nuclear layer	10	1.49775e-05	0.0104827	4.61419	11	29660	0.282051	2	522
MGI Expression: Detected	TS24_neural retina	11	1.96904e-05	0.0125285	4.48094	11	30542	0.282051	2	507
MGI Expression: Detected	TS26_neural retina	12	2.19246e-05	0.0127875	4.42946	11	30897	0.282051	2	539
MGI Expression: Detected	TS24_nervous system	13	2.37543e-05	0.012789	3.00452	16	66255	0.410256	3	1034
MGI Expression: Detected	TS24_eye	14	7.14418e-05	0.0357158	3.56883	12	41834	0.307692	3	704
MSigDB Perturbation	Genes specifically up-regulated in tumor endothelium.	1	2.01e-20	4.78e-17	118.903	11	1151	0.282051	1	22
MSigDB Perturbation	Genes up-regulated in endothelial cells derived from invasive ovarian cancer tissue.	2	3.65e-19	4.34e-16	91.2988	11	1499	0.282051	1	29
MSigDB Perturbation	Genes up-regulated in SCLC (small cell lung cancer) cells with acquired resistance to ABT-737 [PubChem=11228183], an inhibitor of the BCL2 [Gene ID=596] family proteins.	3	4.06e-18	3.21e-15	73.2639	11	1868	0.282051	1	34
MSigDB Perturbation	Genes down-regulated in lobular carcinoma vs normal lobular breast cells.	4	1.42e-14	8.42e-12	34.5948	11	3956	0.282051	1	70
MSigDB Perturbation	Genes up-regulated in lobular carcinoma vs normal ductal breast cells.	5	3.15e-14	1.5e-11	32.126	11	4260	0.282051	1	64
MSigDB Perturbation	Down-regulated genes detecting gender effects in global expression profiling studies.	6	5.05e-14	2e-11	807.892	5	77	0.128205	1	3
MSigDB Perturbation	Genes up-regulated in erythroid progenitor cells isolated from bone marrow of patients with Diamond-Blackfan anemia (DBA) and mutated RPS19 [Gene ID=6223].	7	6.66e-13	2.26e-10	103.68	7	840	0.179487	2	27
MSigDB Perturbation	Genes down-regulated in metastatic tumors from the whole panel of patients with prostate cancer.	8	2.12e-12	6.28e-10	21.7095	11	6304	0.282051	1	96
MSigDB Perturbation	Top 200 marker genes down-regulated in the 'CTNNB1' subclass of hepatocellular carcinoma (HCC); characterized by activated CTNNB1 [Gene ID=1499].	9	1.19e-11	3.14e-09	18.4568	11	7415	0.282051	1	140
MSigDB Perturbation	Genes down-regulated in primary fibroblast cell culture after infection with HCMV (AD169 strain) at 24 h time point that were not down-regulated at the previous time point, 20 h.	10	2.74e-11	6.5e-09	17.0623	11	8021	0.282051	1	152
MSigDB Perturbation	Up-regulated genes detecting gender effects in global expression profiling studies.	11	4.55e-11	9.82e-09	654.818	4	76	0.102564	2	8
MSigDB Perturbation	Genes that escape X inactivation.	12	6.02e-11	1.19e-08	199.384	5	312	0.128205	1	11
MSigDB Perturbation	Up-regulated genes in angioimmunoblastic lymphoma (AILT) compared to normal T lymphocytes.	13	4.27e-10	7.8e-08	13.1391	11	10416	0.282051	1	207
MSigDB Perturbation	Genes down-regulated in liver tumor compared to the normal adjacent tissue.	14	2.36e-09	4e-07	11.1483	11	12276	0.282051	1	262
MSigDB Perturbation	Genes down-regulated in mucinous ovarian carcinoma tumors of grades 1 and 2 compared to the normal ovarian survace epithelium tissue.	15	6.17e-09	9.76e-07	27.6654	7	3148	0.179487	1	68
MSigDB Perturbation	Up-regulated genes in head and neck cancer compared to cervical carcinoma samples.	16	7.77e-09	1.15233e-06	14.747	9	7593	0.230769	2	171
MSigDB Perturbation	Genes whose expression profile is specific to Cluster III of urothelial cell carcinoma (UCC) tumors.	17	1.05e-08	1.4607e-06	9.64528	11	14189	0.282051	1	215
MSigDB Perturbation	Genes up-regulated in HMEC cells (primary mammary epithelium) upon expression of both of TP53 [Gene ID=7157] and the transcriptionally active isoform of TP63 [Gene ID=8626] off adenoviral vectors.	18	1.63e-08	2.14908e-06	9.23586	11	14818	0.282051	1	198
MSigDB Perturbation	Genes down-regulated in mucinous ovarian carcinoma tumors of low malignant potential (LMP) compared to normal ovarian surface epithelium tissue.	19	3.32e-08	4.14733e-06	12.4402	9	9001	0.230769	2	180
MSigDB Perturbation	Genes which best discriminated between two groups of breast cancer according to the status of ESR1 and AR [Gene ID=2099, 367]: basal (ESR1- AR-) and luminal (ESR1+ AR+).	20	4.61e-08	5.47075e-06	8.33731	11	16415	0.282051	4	331
Transcription Factor Targets	Targets of E2F4 that are expressed during cell cycle entry, identified by ChIP-chip in quiescent WI-38 cells	1	0.000143259	0.00272192	15.1357	4	3288	0.102564	1	78
MSigDB miRNA Motifs	Targets of MicroRNA CACTGTG,MIR-128A,MIR-128B	1	6.08e-09	1.34368e-06	10.1692	11	13458	0.282051	3	272
MSigDB miRNA Motifs	Targets of MicroRNA ACTGTGA,MIR-27A,MIR-27B	2	7.31e-07	8.07783e-05	6.31929	11	21657	0.282051	3	388
MSigDB miRNA Motifs	Targets of MicroRNA CCAGGTT,MIR-490	3	2.64291e-06	0.000194694	22.9888	5	2706	0.128205	1	51
MSigDB miRNA Motifs	Targets of MicroRNA CCTGAGT,MIR-510	4	8.16465e-06	0.000451097	31.7386	4	1568	0.102564	1	34
MSigDB miRNA Motifs	Targets of MicroRNA GTTTGTT,MIR-495	5	5.20557e-05	0.00230086	7.04903	7	12355	0.179487	2	189
MSigDB miRNA Motifs	Targets of MicroRNA ATTACAT,MIR-380-3P	6	0.000466665	0.0171888	11.0739	4	4494	0.102564	1	87
InterPro	Transcription elongation factor A, SII-related	1	1.68e-25	1.3e-21	1056.36	9	106	0.230769	2	9
InterPro	Transcription elongation factor A-like/Brain expressed X-linked-like	2	1.67e-23	6.43e-20	643.528	9	174	0.230769	2	14
InterPro	Leucine-rich repeat-containing N-terminal domain	3	2.92e-13	7.49e-10	26.1277	11	5238	0.282051	1	100
InterPro	Cysteine-rich flanking region, C-terminal domain	4	8.61e-13	1.66e-09	23.6164	11	5795	0.282051	1	91
InterPro	Leucine-rich repeat, typical subtype	5	4.37e-12	6.73e-09	20.2841	11	6747	0.282051	1	131
InterPro	HMG box A DNA-binding domain, conserved site	6	4.02e-10	5.16e-07	382.817	4	130	0.102564	1	3
InterPro	Immunoglobulin I-set	7	4.39e-10	4.84e-07	13.1039	11	10444	0.282051	1	191
InterPro	Immunoglobulin subtype 2	8	5.58e-10	5.38e-07	12.8071	11	10686	0.282051	1	207
InterPro	Immunoglobulin subtype	9	3.09e-09	2.64451e-06	10.8608	11	12601	0.282051	1	318
InterPro	High mobility group, HMG1/HMG2, subgroup	10	6.44e-08	4.96743e-05	107.953	4	461	0.102564	1	11
InterPro	Immunoglobulin-like	11	4.23e-07	0.000296456	6.68018	11	20487	0.282051	1	442
InterPro	Immunoglobulin-like fold	12	9.96e-07	0.000639798	6.12308	11	22351	0.282051	1	478
InterPro	AGC-kinase, C-terminal	13	7.19677e-06	0.00426824	18.681	5	3330	0.128205	1	55
InterPro	Peroxiredoxin, C-terminal	14	4.10252e-05	0.0225931	216.375	2	115	0.0512821	1	5
InterPro	Serine/threonine-protein kinase domain	15	7.42459e-05	0.0381624	6.66035	7	13076	0.179487	2	266
TreeFam	Transcription elongation factor A protein-like	1	1.68e-25	1.34e-21	1056.36	9	106	0.230769	2	9
TreeFam	kinase cAMP-dependent protein catalytic subunit	2	1.68e-18	6.68e-15	645.117	7	135	0.179487	2	5
TreeFam	high mobility group	3	3.1e-09	8.21952e-06	230.399	4	216	0.102564	1	5
TreeFam	peroxiredoxin 1-4	4	2.29089e-05	0.0455143	289.338	2	86	0.0512821	1	4
GREAT output for probes hypermethylated in middle passage (early VS middle)
# GREAT version 1.8	Species assembly: hg18	Association rule: Basal+extension: 5000 bp upstream, 1000 bp downstream, 1000000 bp max extension, curated regulatory domains included
# Ontology	Term Name	Hyper Rank	Hyper Raw P-Value	Hyper FDR Q-Val	Hyper Fold Enrichment	Hyper Foreground Region Hits	Hyper Total Regions	Hyper Region Set Coverage	Hyper Foreground Gene Hits	Total Genes Annotated
GO Molecular Function	adenylosuccinate synthase activity	1	1.56373e-06	0.0049586	49.5287	4	149	0.0152091	1	2
GO Molecular Function	G-protein coupled photoreceptor activity	2	1.1511e-05	0.0182506	29.8776	4	247	0.0152091	1	8
GO Molecular Function	estrogen receptor binding	3	1.90868e-05	0.0201748	15.85	5	582	0.0190114	2	15
GO Molecular Function	S100 beta binding	4	2.23516e-05	0.0177193	57.0601	3	97	0.0114068	1	4
GO Molecular Function	transcription activator activity	5	2.28145e-05	0.014469	2.12733	35	30354	0.13308	20	456
GO Molecular Function	phosphatidylinositol-4,5-bisphosphate binding	7	6.36385e-05	0.0288282	12.2832	5	751	0.0190114	2	19
GO Molecular Function	vasoactive intestinal polypeptide receptor activity	8	7.13485e-05	0.0282807	18.683	4	395	0.0152091	1	3
GO Molecular Function	laminin binding	9	8.12904e-05	0.0286413	8.64817	6	1280	0.0228137	2	17
GO Molecular Function	nucleoside kinase activity	10	8.94973e-05	0.0283796	17.6128	4	419	0.0152091	2	10
GO Molecular Function	phosphotyrosine binding	11	9.11472e-05	0.0262753	17.5292	4	421	0.0152091	1	12
GO Molecular Function	photoreceptor activity	12	9.36634e-05	0.0247506	17.4051	4	424	0.0152091	1	17
GO Molecular Function	nucleoside transmembrane transporter activity	13	9.97301e-05	0.0243265	17.1224	4	431	0.0152091	1	8
GO Molecular Function	integrin binding	14	0.000130454	0.0295477	4.82268	9	3443	0.0342205	4	65
GO Molecular Function	sulfiredoxin activity	15	0.000143613	0.0303597	115.309	2	32	0.00760456	1	1
GO Molecular Function	uridine kinase activity	16	0.000172082	0.0341045	28.6779	3	193	0.0114068	1	4
GO Molecular Function	5'-3' DNA helicase activity	19	0.000245964	0.0410501	25.3891	3	218	0.0114068	1	5
GO Molecular Function	phosphate binding	20	0.000302203	0.0479143	12.7899	4	577	0.0152091	1	13
GO Molecular Function	protein phosphorylated amino acid binding	22	0.000324466	0.0467673	12.5506	4	588	0.0152091	1	17
GO Biological Process	cilium assembly	1	3.43e-16	2.46e-12	23.3734	15	1184	0.0570342	2	31
GO Biological Process	cilium morphogenesis	2	1.69e-15	6.07e-12	20.9335	15	1322	0.0570342	2	36
GO Biological Process	endocrine pancreas development	3	1.37e-14	3.28e-11	21.0679	14	1226	0.0532319	1	20
GO Biological Process	spleen development	4	6.05e-14	1.08e-10	16.3173	15	1696	0.0570342	2	21
GO Biological Process	endoderm development	5	9.11e-13	1.31e-09	13.4733	15	2054	0.0570342	2	27
GO Biological Process	cell projection assembly	6	1.15e-11	1.38e-08	7.76216	19	4516	0.0722433	3	87
GO Biological Process	regulation of transforming growth factor beta receptor signaling pathway	7	1.34e-11	1.37e-08	7.69232	19	4557	0.0722433	4	52
GO Biological Process	cell projection organization	8	2.08e-11	1.86e-08	3.18976	43	24871	0.163498	19	409
GO Biological Process	regulation of transmembrane receptor protein serine/threonine kinase signaling pathway	9	4.34e-11	3.45e-08	5.63678	23	7528	0.0874525	8	96
GO Biological Process	epithelial cell development	10	4.49e-11	3.22e-08	9.18453	16	3214	0.0608365	3	38
GO Biological Process	negative regulation of transforming growth factor beta receptor signaling pathway	11	1.27e-10	8.28e-08	9.43544	15	2933	0.0570342	2	30
GO Biological Process	regulation of cell-matrix adhesion	12	2.14e-10	1.28e-07	10.1331	14	2549	0.0532319	1	36
GO Biological Process	B cell differentiation	13	2.26e-10	1.25e-07	9.04384	15	3060	0.0570342	2	50
GO Biological Process	cell projection morphogenesis	14	4.27e-10	2.19e-07	3.46124	34	18123	0.129278	16	267
GO Biological Process	cell part morphogenesis	15	8.61e-10	4.11e-07	3.36687	34	18631	0.129278	16	279
GO Biological Process	pancreas development	16	1.67e-09	7.47e-07	7.79553	15	3550	0.0570342	2	44
GO Biological Process	cellular component morphogenesis	17	5.09e-09	2.1438e-06	2.79209	40	26431	0.152091	20	403
GO Biological Process	B cell activation	18	6.15e-09	2.44951e-06	6.49342	16	4546	0.0608365	3	85
GO Biological Process	negative regulation of humoral immune response mediated by circulating immunoglobulin	19	6.58e-09	2.4825e-06	80.2149	5	115	0.0190114	2	2
GO Biological Process	negative regulation of transmembrane receptor protein serine/threonine kinase signaling pathway	20	1.18e-08	4.22063e-06	6.72192	15	4117	0.0570342	2	49
GO Cellular Component	collagen type VII	1	8.89e-10	9.05e-07	307.49	4	24	0.0152091	1	1
GO Cellular Component	alpha-beta T cell receptor complex	2	1.69273e-06	0.0008616	48.5511	4	152	0.0152091	1	5
GO Cellular Component	photoreceptor inner segment	3	6.72664e-05	0.0228257	18.9711	4	389	0.0152091	1	14
GO Cellular Component	replication fork	4	0.000215311	0.0547968	7.21621	6	1534	0.0228137	4	35
GO Cellular Component	T cell receptor complex	5	0.000240303	0.0489258	13.5907	4	543	0.0152091	1	13
GO Cellular Component	cytosolic ribosome	6	0.000329855	0.0559655	4.77038	8	3094	0.0304183	3	81
GO Cellular Component	anchoring collagen	7	0.000330736	0.0480984	12.4869	4	591	0.0152091	1	9
GO Cellular Component	cyclin-dependent protein kinase activating kinase holoenzyme complex	8	0.000388665	0.0494577	21.7052	3	255	0.0114068	1	6
GO Cellular Component	nuclear replisome	9	0.0004129	0.0467036	11.77	4	627	0.0152091	3	14
Mouse Phenotype	exocrine pancreas atrophy	1	2.27e-26	1.47e-22	146.757	14	176	0.0532319	1	3
Mouse Phenotype	pancreas hypoplasia	2	1.29e-22	4.18e-19	31.6943	19	1106	0.0722433	3	11
Mouse Phenotype	decreased pancreatic acinar cell number	3	1.22e-21	2.64e-18	68.3312	14	378	0.0532319	1	6
Mouse Phenotype	absent pancreatic islets	4	1.89e-21	3.07e-18	66.2287	14	390	0.0532319	1	5
Mouse Phenotype	biliary cyst	5	5.92e-21	7.68e-18	61.0619	14	423	0.0532319	1	6
Mouse Phenotype	pancreas fibrosis	6	1.84e-19	1.99e-16	47.7434	14	541	0.0532319	1	8
Mouse Phenotype	absent gallbladder	7	3.99e-19	3.69e-16	45.1559	14	572	0.0532319	1	5
Mouse Phenotype	dilated pancreatic duct	7	3.99e-19	3.69e-16	45.1559	14	572	0.0532319	1	11
Mouse Phenotype	jaundice	9	1.13e-18	8.12e-16	29.1403	16	1013	0.0608365	2	22
Mouse Phenotype	decreased pancreatic delta cell number	10	5.76e-17	3.73e-14	31.499	14	820	0.0532319	1	9
Mouse Phenotype	pancreas cysts	11	1.16e-16	6.84e-14	29.9295	14	863	0.0532319	1	21
Mouse Phenotype	small pancreas	12	2.1e-16	1.13e-13	14.5091	19	2416	0.0722433	3	32
Mouse Phenotype	abnormal bile duct development	13	4.77e-16	2.38e-13	26.9898	14	957	0.0532319	1	15
Mouse Phenotype	abnormal pancreatic duct morphology	14	6.06e-16	2.81e-13	26.5187	14	974	0.0532319	1	18
Mouse Phenotype	abnormal pancreatic delta cell morphology	15	5.02e-15	2.17e-12	22.697	14	1138	0.0532319	1	14
Mouse Phenotype	decreased pancreatic alpha cell number	16	1.67e-14	6.77e-12	20.763	14	1244	0.0532319	1	17
Mouse Phenotype	abnormal bile duct morphology	17	3.21e-14	1.22e-11	14.9691	16	1972	0.0608365	2	32
Mouse Phenotype	abnormal gallbladder morphology	18	1.31e-13	4.71e-11	17.8132	14	1450	0.0532319	1	24
Mouse Phenotype	decreased circulating glucagon level	19	1.45e-13	4.93e-11	17.6791	14	1461	0.0532319	1	19
Mouse Phenotype	abnormal pancreas size	20	1.61e-13	5.23e-11	9.9585	19	3520	0.0722433	3	48
Human Phenotype	Mitten deformity	1	8.89e-10	5.35386e-06	307.49	4	24	0.0152091	1	1
Human Phenotype	Spontaneous esophageal perforation	1	8.89e-10	5.35386e-06	307.49	4	24	0.0152091	1	1
Human Phenotype	Atrophic scars	3	7.75e-09	1.55653e-05	20.6716	8	714	0.0304183	2	13
Human Phenotype	Milia	4	8.27e-09	1.24515e-05	20.4994	8	720	0.0304183	2	12
Human Phenotype	Dermal atrophy	5	1.88e-08	2.27011e-05	8.83805	12	2505	0.0456274	4	38
Human Phenotype	Ectropion	6	2.44e-08	2.44971e-05	24.0495	7	537	0.026616	2	13
Human Phenotype	Fragile skin	7	4.05e-08	3.48822e-05	16.6586	8	886	0.0304183	2	11
Human Phenotype	Malnutrition	8	1.3e-07	9.81022e-05	44.1374	5	209	0.0190114	2	7
Human Phenotype	Aplasia/Hypoplasia of the skin	9	1.58e-07	0.000105945	7.24454	12	3056	0.0456274	4	47
Human Phenotype	Corneal scarring	10	9.36e-07	0.000563996	56.3341	4	131	0.0152091	1	4
Human Phenotype	Congenital pyloric atresia	11	1.08713e-06	0.00059535	54.263	4	136	0.0152091	1	2
Human Phenotype	Esophageal stricture	12	1.1859e-06	0.000595323	53.0919	4	139	0.0152091	1	4
Human Phenotype	Conjunctivitis	13	1.64336e-06	0.000761505	12.8121	7	1008	0.026616	2	25
Human Phenotype	Congenital localized absence of skin	14	2.57849e-06	0.00110949	43.6673	4	169	0.0152091	1	4
Human Phenotype	Intractable diarrhea	15	3.76837e-06	0.00151338	39.6762	4	186	0.0152091	1	4
Human Phenotype	Hypoplastic dental enamel	16	4.1179e-06	0.00155039	8.96147	8	1647	0.0304183	2	27
Human Phenotype	Atypical scarring	17	9.11782e-06	0.00323093	8.02585	8	1839	0.0304183	2	22
Human Phenotype	Axillary pterygia	18	1.07972e-05	0.00361347	30.3694	4	243	0.0152091	1	4
Human Phenotype	Polyhydramnios	19	1.16049e-05	0.00367938	6.62061	9	2508	0.0342205	5	48
Human Phenotype	Abnormality of the conjunctiva	20	1.54114e-05	0.00464191	9.06288	7	1425	0.026616	2	34
Disease Ontology	liver metastasis	1	1e-15	1.81e-12	12.102	20	3049	0.0760456	4	47
Disease Ontology	hepatic and intrahepatic bile duct neoplasm	2	2.07e-12	1.87e-09	7.96264	20	4634	0.0760456	4	62
Disease Ontology	pancreatic neoplasm	3	1.23e-09	7.42e-07	3.79134	29	14112	0.110266	8	230
Disease Ontology	hepatobiliary neoplasm	4	2.73e-09	1.23744e-06	4.9812	21	7778	0.0798479	5	118
Disease Ontology	sarcoma	5	3.53e-09	1.27656e-06	2.18774	61	51442	0.231939	30	959
Disease Ontology	soft tissue disease	6	4.22e-09	1.27428e-06	2.17728	61	51689	0.231939	30	964
Disease Ontology	retroperitoneal neoplasm	7	6.68e-09	1.72787e-06	3.51118	29	15238	0.110266	8	247
Disease Ontology	malignant neoplasm of pancreas	8	9.46e-09	2.14105e-06	3.78838	26	12662	0.0988593	7	208
Disease Ontology	malignant neoplasm of gastrointestinal tract	9	2.32e-08	4.65967e-06	2.77909	37	24563	0.140684	14	442
Disease Ontology	malignant retroperitoneal cancer	10	3.35e-08	6.06652e-06	3.55375	26	13498	0.0988593	7	219
Disease Ontology	gastrointestinal neoplasm	13	7.4e-07	0.000103016	2.19749	44	36941	0.1673	20	686
Disease Ontology	digestive system cancer	14	1.9533e-06	0.000252534	2.11791	44	38329	0.1673	20	719
Disease Ontology	endocrine gland cancer	15	2.23999e-06	0.000270292	2.15549	42	35949	0.159696	16	630
Disease Ontology	embryoma	18	3.88337e-06	0.000390494	2.21573	38	31641	0.144487	18	576
Disease Ontology	malignant mixed cancer	19	4.08572e-06	0.000389218	2.21084	38	31711	0.144487	18	578
Disease Ontology	congenital hemolytic anemia	20	4.93588e-06	0.000446698	21.013	5	439	0.0190114	2	10
Disease Ontology	mixed cell type cancer	21	5.88636e-06	0.000507348	2.17577	38	32222	0.144487	18	582
Disease Ontology	Leber congenital amaurosis	22	6.67429e-06	0.000549112	34.3245	4	215	0.0152091	1	8
Disease Ontology	desmoplastic small round-cell tumor	23	6.92203e-06	0.000544734	34.0082	4	217	0.0152091	1	1
Disease Ontology	embryonal cancer	24	7.38158e-06	0.000556694	2.05352	42	37734	0.159696	21	685
MSigDB Cancer Neighborhood	Neighborhood of BUB3	1	8.24378e-06	0.0035201	13.0693	6	847	0.0228137	3	22
MSigDB Cancer Neighborhood	Neighborhood of GLTSCR2	2	7.30162e-05	0.015589	8.82044	6	1255	0.0228137	1	32
MSigDB Cancer Neighborhood	Neighborhood of PSMF1	3	8.83871e-05	0.0125804	3.59584	13	6670	0.0494297	8	150
MSigDB Cancer Neighborhood	Neighborhood of NPM1	4	0.000101705	0.0108571	3.54482	13	6766	0.0494297	5	161
MSigDB Cancer Neighborhood	Neighborhood of RPA1	5	0.000256482	0.0219035	9.08839	5	1015	0.0190114	2	22
MSigDB Cancer Neighborhood	Neighborhood of RAN	6	0.00043729	0.0311205	2.76575	15	10006	0.0570342	5	254
MSigDB Cancer Neighborhood	Neighborhood of BUB1	7	0.000940237	0.0573544	5.43963	6	2035	0.0228137	3	50
MSigDB Cancer Neighborhood	Neighborhood of FBL	8	0.000976402	0.0521154	3.64134	9	4560	0.0342205	4	129
MSigDB Cancer Neighborhood	Neighborhood of RUNX1	9	0.001128	0.0535174	3.06284	11	6626	0.0418251	7	137
MSigDB Cancer Neighborhood	Neighborhood of ATRX	10	0.0011432	0.0488147	2.61562	14	9875	0.0532319	8	187
MSigDB Cancer Neighborhood	Neighborhood of ESR1	11	0.00127191	0.0493732	2.84494	12	7782	0.0456274	8	157
PANTHER Pathway	Hedgehog signaling pathway	1	0.000334341	0.0468078	6.64047	6	1667	0.0228137	3	19
PANTHER Pathway	Parkinson disease	2	0.000650086	0.045506	3.86061	9	4301	0.0342205	6	88
PANTHER Pathway	Interferon-gamma signaling pathway	3	0.000659162	0.0307609	7.37387	5	1251	0.0190114	2	31
PANTHER Pathway	Salvage pyrimidine ribonucleotides	4	0.00090838	0.0317933	16.1837	3	342	0.0114068	1	9
Pathway Commons	Regulation of gene expression in late stage (branching morphogenesis) pancreatic bud precursor cells	1	1.83e-18	2.57e-15	33.4229	15	828	0.0570342	2	10
Pathway Commons	Regulation of gene expression in early pancreatic precursor cells	2	2.35e-17	1.64e-14	28.0956	15	985	0.0570342	2	12
Pathway Commons	FOXM1 transcription factor network	3	3.29e-13	1.53e-10	12.8232	16	2302	0.0608365	2	40
Pathway Commons	Regulation of beta-cell development	4	2.16e-08	7.56554e-06	3.63398	26	13200	0.0988593	8	321
Pathway Commons	Signaling events mediated by Stem cell factor receptor (c-Kit)	5	1.36547e-05	0.00382332	5.70483	10	3234	0.0380228	4	52
Pathway Commons	PECAM1 interactions	6	1.77714e-05	0.00414666	26.7383	4	276	0.0152091	1	8
Pathway Commons	purine nucleotides de novo biosynthesis II	7	4.62433e-05	0.00924866	20.9059	4	353	0.0152091	1	11
Pathway Commons	Transport of nucleosides and free purine and pyrimidine bases across the plasma membrane	8	8.23399e-05	0.0144095	17.9994	4	410	0.0152091	1	7
Pathway Commons	Transport of vitamins, nucleosides, and related molecules	9	0.000106697	0.0165974	10.9949	5	839	0.0190114	2	18
Pathway Commons	Influenza Life Cycle	10	0.000116911	0.0163676	4.02666	11	5040	0.0418251	5	141
Pathway Commons	Influenza Viral RNA Transcription and Replication	11	0.000194149	0.0247099	4.5692	9	3634	0.0342205	4	104
Pathway Commons	Type I hemidesmosome assembly	12	0.000264563	0.0308657	13.2491	4	557	0.0152091	1	8
Pathway Commons	Viral mRNA Translation	13	0.000294321	0.0316961	4.85352	8	3041	0.0304183	3	87
Pathway Commons	Eukaryotic Translation Termination	14	0.000304044	0.0304044	4.82969	8	3056	0.0304183	3	87
Pathway Commons	Eukaryotic Translation Elongation	15	0.000460746	0.043003	4.53303	8	3256	0.0304183	3	93
Pathway Commons	Peptide chain elongation	15	0.000460746	0.043003	4.53303	8	3256	0.0304183	3	93
Pathway Commons	Formation of incision complex in GG-NER	17	0.000565828	0.0465976	7.63004	5	1209	0.0190114	2	34
Pathway Commons	Dual incision reaction in GG-NER	17	0.000565828	0.0465976	7.63004	5	1209	0.0190114	2	34
Pathway Commons	Global Genomic NER (GG-NER)	17	0.000565828	0.0465976	7.63004	5	1209	0.0190114	2	34
Pathway Commons	DNA Damage Recognition in GG-NER	17	0.000565828	0.0465976	7.63004	5	1209	0.0190114	2	34
BioCyc Pathway	purine nucleotides <i>de novo</i> biosynthesis II	1	4.62433e-05	0.0126707	20.9059	4	353	0.0152091	1	11
MSigDB Pathway	Genes involved in Regulation of beta-cell development	1	4.52e-15	3.98e-12	8.32931	24	5316	0.0912547	6	117
MSigDB Pathway	Maturity onset diabetes of the young	2	3.68e-12	1.62e-09	13.8494	14	1865	0.0532319	1	25
MSigDB Pathway	Genes involved in Purine ribonucleoside monophosphate biosynthesis	3	4.62433e-05	0.0135647	20.9059	4	353	0.0152091	1	11
MSigDB Pathway	Genes involved in Dual incision reaction in GG-NER	4	5.57155e-05	0.0122574	12.6366	5	730	0.0190114	2	21
MSigDB Pathway	EPO Signaling Pathway	5	6.44361e-05	0.0113407	12.2506	5	753	0.0190114	2	19
MSigDB Pathway	Genes involved in Glucagon-type ligand receptors	6	9.44774e-05	0.0138567	6.78288	7	1904	0.026616	2	33
MSigDB Pathway	Genes involved in Influenza Life Cycle	7	0.000103947	0.0130676	4.08173	11	4972	0.0418251	5	141
MSigDB Pathway	IL 3 signaling pathway	8	0.000123739	0.0136113	16.1837	4	456	0.0152091	1	16
MSigDB Pathway	Genes involved in G alpha (s) signalling events	9	0.000149433	0.0146112	3.63357	12	6093	0.0456274	5	125
MSigDB Pathway	Genes involved in PECAM1 interactions	10	0.000151678	0.0133477	15.3426	4	481	0.0152091	1	12
MSigDB Pathway	Genes involved in Influenza Viral RNA Transcription and Replication	11	0.000170075	0.013606	4.65242	9	3569	0.0342205	4	104
MSigDB Pathway	Genes involved in Viral mRNA Translation	12	0.000255074	0.0187054	4.95952	8	2976	0.0304183	3	87
MSigDB Pathway	Genes involved in Peptide chain elongation	13	0.000267254	0.0180911	4.92477	8	2997	0.0304183	3	87
MSigDB Pathway	Genes involved in Cell surface interactions at the vascular wall	14	0.000300455	0.0188857	4.30279	9	3859	0.0342205	3	94
MSigDB Pathway	Ribosome	15	0.00031201	0.0183046	4.8108	8	3068	0.0304183	3	90
MSigDB Pathway	Genes involved in Global Genomic NER (GG-NER)	16	0.000543115	0.0298713	7.7001	5	1198	0.0190114	2	34
MSigDB Pathway	Genes involved in Purine metabolism	17	0.000574262	0.0297265	7.60488	5	1213	0.0190114	2	30
MSigDB Pathway	Genes involved in Regulation of gene expression in beta cells	18	0.000585064	0.0286031	3.91893	9	4237	0.0342205	4	104
MSigDB Pathway	Genes involved in Formation of a pool of free 40S subunits	19	0.00058933	0.0272953	4.36415	8	3382	0.0304183	3	98
MSigDB Pathway	Neuropeptides VIP and PACAP inhibit the apoptosis of activated T cells	20	0.000775894	0.0341393	5.64778	6	1960	0.0228137	2	26
MGI Expression: Detected	TS25_jejunum	1	7.05e-20	4.93e-16	51.1469	14	505	0.0532319	1	8
MGI Expression: Detected	TS15_septum transversum;hepatic component	2	1.42e-19	4.96e-16	48.6426	14	531	0.0532319	1	10
MGI Expression: Detected	TS25_ileum	3	1.94e-19	4.52e-16	47.5676	14	543	0.0532319	1	12
MGI Expression: Detected	TS25_duodenum	4	3.42e-18	5.99e-15	38.6665	14	668	0.0532319	1	13
MGI Expression: Detected	TS25_colon	5	2.43e-17	3.4e-14	33.5444	14	770	0.0532319	1	13
MGI Expression: Detected	TS13_foregut-midgut junction;endoderm	6	7.88e-17	9.2e-14	30.7857	14	839	0.0532319	1	9
MGI Expression: Detected	TS13_foregut-midgut junction	7	1.47e-16	1.47e-13	29.4182	14	878	0.0532319	1	11
MGI Expression: Detected	TS15_septum transversum	8	4.16e-16	3.64e-13	19.905	16	1483	0.0608365	3	24
MGI Expression: Detected	TS25_stomach	9	1.62e-13	1.26e-10	15.2223	15	1818	0.0570342	2	32
MGI Expression: Detected	TS21_gut	10	1.16e-12	8.14e-10	3.89272	38	18010	0.144487	18	287
MGI Expression: Detected	TS25_intestine#	11	5.99e-11	3.81e-08	8.22124	17	3815	0.0646388	4	59
MGI Expression: Detected	TS21_liver	12	1.31e-10	7.67e-08	4.66348	26	10286	0.0988593	9	191
MGI Expression: Detected	TS21_alimentary system	13	1.47e-10	7.92e-08	2.89842	45	28644	0.171103	22	462
MGI Expression: Detected	TS25_pancreas	14	1.48e-10	7.4e-08	7.15556	18	4641	0.0684411	5	70
MGI Expression: Detected	TS22_pancreas;epithelium;tip	15	1.52e-10	7.08e-08	8.44126	16	3497	0.0608365	3	90
MGI Expression: Detected	TS21_liver and biliary system	16	2.33e-10	1.02e-07	4.5386	26	10569	0.0988593	9	194
MGI Expression: Detected	TS25_limb;skin#	17	8.89e-10	3.66e-07	307.49	4	24	0.0152091	1	1
MGI Expression: Detected	TS26_glomerular basement membrane	17	8.89e-10	3.66e-07	307.49	4	24	0.0152091	1	1
MGI Expression: Detected	TS25_gut;gland	19	9.04e-10	3.33e-07	6.37531	18	5209	0.0684411	5	73
MGI Expression: Detected	TS15_foregut-midgut junction	20	9.85e-10	3.45e-07	8.10845	15	3413	0.0570342	2	36
MSigDB Perturbation	Genes with hypermethylated DNA in all four esophageal squamous cell carcinoma (ESCC) lines analyzed.	1	3.58e-14	8.5e-11	8.03668	23	5280	0.0874525	7	96
MSigDB Perturbation	Genes down-regulated in pancreatic ductal adenocarcinoma (PDAC) identified in a meta analysis across four independent studies.	2	2.61e-11	3.1e-08	4.8311	27	10311	0.102662	7	200
MSigDB Perturbation	Genes up-regulated in primary fibroblast cell culture after infection with HCMV (AD169 strain) at 1 h time point that were not up-regulated at the previous time point, 30 min.	3	1.12e-08	8.87861e-06	7.3988	14	3491	0.0532319	1	60
MSigDB Perturbation	Genes up-regulated in Caco-2 cells (intestinal epithelium) after coculture with the probiotic bacteria L. casei for 6h.	4	8.75e-08	5.1947e-05	7.66066	12	2890	0.0456274	5	64
MSigDB Perturbation	Genes turned off in Hep3B cells (hepatocellular carcinoma, HCC) upon knockdown of SDHB [Gene ID=6390] by RNAi.	5	1.81e-07	8.58536e-05	9.31789	10	1980	0.0380228	4	36
MSigDB Perturbation	Up-regulated genes in the signature set for lymph node metastasis in head and neck squamous cell carcinoma (HNSCC).	6	2e-07	7.93286e-05	5.38827	15	5136	0.0570342	2	78
MSigDB Perturbation	Molecular timetable composed of 162 time-indicating genes (182 probes) in the peripheral (liver) clock.	7	2.74e-07	9.29927e-05	4.13664	19	8474	0.0722433	5	156
MSigDB Perturbation	Top 50 genes down-regulated in metastatic vs primary prostate cancer tumors.	9	1.81448e-06	0.00047862	17.0565	6	649	0.0228137	2	12
MSigDB Perturbation	Up-regulated genes significantly associated with positive minimal residual disease (MRD) on day 46 after chemotherapy treatment of children with acute lymphoblastic leukemia (ALL).	10	2.52759e-06	0.00060005	6.93588	10	2660	0.0380228	2	56
MSigDB Perturbation	'Cancer prone response profile' (CPRP): genes changed in response to estradiol [PubChem=5757] in epithelial cell cultures from patients at high risk of breast cancer.	11	3.75168e-06	0.000809681	9.07721	8	1626	0.0304183	5	27
MSigDB Perturbation	Genes up-regulated in mucinous ovarian carcinoma tumors of low malignant potential (LMP) compared to normal ovarian surface epithelium tissue.	12	7.74878e-06	0.00153297	3.15915	20	11680	0.0760456	11	260
MSigDB Perturbation	Genes from the 12p region that were up-regulated in choriocarcinoma cells compared to normal testis.	13	1.18806e-05	0.00216957	29.6376	4	249	0.0152091	1	6
MSigDB Perturbation	Genes highly expressed in prenatal hippocampus (cluster 1).	16	2.90266e-05	0.00430682	10.4332	6	1061	0.0228137	1	31
MSigDB Perturbation	Cluster d1: genes down-regulated in WS1 cells (fibroblast) at 6 h after irradiation with high dose UV-C.	17	8.06308e-05	0.0112599	11.6768	5	790	0.0190114	2	15
MSigDB Perturbation	Genes up-regulated synergistically in NB4 cells (acute promyelocytic leukemia, APL) by tretinoin and NSC682994 [PubChem=5538, 388304].	18	9.19804e-05	0.0121312	17.4876	4	422	0.0152091	1	14
MSigDB Perturbation	Down-regulated genes in lung tissue of smokers with chronic obstructive pulmonary disease (COPD) vs smokers without disease (GOLD-2 vs GOLD-0).	20	0.000104724	0.0124308	5.66151	8	2607	0.0304183	4	64
MSigDB Perturbation	Genes down-regulated in primary fibroblasts from Rett syndrom patients who carry mutations inactivating MECP2 [Gene ID=4204].	21	0.000114662	0.0129622	16.5096	4	447	0.0152091	1	6
MSigDB Perturbation	B lymphocyte early differentiation genes (EDG): top genes up-regulated in tonsil B lymphocytes (TBC) compared to the tonsil plasma cells (TPC).	22	0.000115646	0.0124792	16.4727	4	448	0.0152091	1	6
MSigDB Perturbation	Genes up-regulated in primary fibroblast cell culture after infection with HCMV (AD169 strain) at 48 h time point that were not up-regulated at the previous time point, 24 h.	23	0.000188404	0.0194465	2.99828	15	9230	0.0570342	2	174
MSigDB Perturbation	Genes in the most frequently gained loci in a panel of glioma cell lines.	24	0.000221747	0.0219345	3.73608	11	5432	0.0418251	7	83
MSigDB Predicted Promoter Motifs	Motif CCCCGCCCCN matches SP1: Sp1 transcription factor	1	4.11e-10	2.53e-07	4.59444	25	10039	0.095057	10	187
MSigDB Predicted Promoter Motifs	Motif VSNGCAGGTGKNCNN matches TCF3: transcription factor 3 (E2A immunoglobulin enhancer binding factors E12/E47)	2	4.16e-10	1.28e-07	4.25502	27	11707	0.102662	8	205
MSigDB Predicted Promoter Motifs	Motif TTTSGCGC matches E2F1: E2F transcription factor 1&lt;br&gt; TFDP1: transcription factor Dp-1&lt;br&gt; RB1: retinoblastoma 1 (including osteosarcoma)	3	1.96e-09	4.02e-07	5.07782	21	7630	0.0798479	7	175
MSigDB Predicted Promoter Motifs	Motif TTTSGCGC matches E2F4: E2F transcription factor 4, p107/p130-binding&lt;br&gt; TFDP1: transcription factor Dp-1	4	7.22e-09	1.11037e-06	4.70763	21	8230	0.0798479	7	201
MSigDB Predicted Promoter Motifs	Motif NGNGGGGA (no known TF)	5	2.17e-08	2.67521e-06	4.21789	22	9623	0.0836502	7	180
MSigDB Predicted Promoter Motifs	Motif CACGTG matches MYC: v-myc myelocytomatosis viral oncogene homolog (avian)	6	2.36e-08	2.42097e-06	2.42298	46	35026	0.174905	25	743
MSigDB Predicted Promoter Motifs	Motif NWNAGRACAN matches NR3C1: nuclear receptor subfamily 3, group C, member 1 (glucocorticoid receptor)	7	3.45e-08	3.02929e-06	3.79813	24	11658	0.0912547	7	191
MSigDB Predicted Promoter Motifs	Motif NNGGGGCGGGGNN matches SP1: Sp1 transcription factor	8	4.88e-08	3.74893e-06	4.20306	21	9218	0.0798479	8	184
MSigDB Predicted Promoter Motifs	Motif NNAACATCTGGA matches ZNF238: zinc finger protein 238	9	1.1e-07	7.50768e-06	3.83854	22	10574	0.0836502	6	176
MSigDB Predicted Promoter Motifs	Motif NGGGGGCGGGGYN matches SP1: Sp1 transcription factor	10	1.16e-07	7.13358e-06	4.17078	20	8847	0.0760456	7	179
MSigDB Predicted Promoter Motifs	Motif NNNAACAGATGKTNNN matches TAL1: T-cell acute lymphocytic leukemia 1&lt;br&gt; TCF3: transcription factor 3 (E2A immunoglobulin enhancer binding factors E12/E47)	11	2.71e-07	1.51566e-05	3.78468	21	10237	0.0798479	6	189
MSigDB Predicted Promoter Motifs	Motif NAACNGNCN matches MYB: v-myb myeloblastosis viral oncogene homolog (avian)	13	4.28e-07	2.02274e-05	3.67868	21	10532	0.0798479	5	191
MSigDB Predicted Promoter Motifs	Motif GCANCTGNY matches MYOD1: myogenic differentiation 1	15	8.99e-07	3.68434e-05	2.20736	43	35940	0.163498	27	666
MSigDB Predicted Promoter Motifs	Motif TTTCGCGC (no known TF)	16	9.16e-07	3.52148e-05	3.99915	18	8304	0.0684411	5	176
MSigDB Predicted Promoter Motifs	Motif NNNNNNCNNTNTGTNCTNN matches NR3C1: nuclear receptor subfamily 3, group C, member 1 (glucocorticoid receptor)	17	1.54907e-06	5.60397e-05	3.52458	20	10469	0.0760456	7	204
MSigDB Predicted Promoter Motifs	Motif NTNGCGTGNNN matches AHR: aryl hydrocarbon receptor	18	5.76109e-06	0.000196837	3.66659	17	8554	0.0646388	4	154
MSigDB Predicted Promoter Motifs	Motif NNNAACTGNC matches MYB: v-myb myeloblastosis viral oncogene homolog (avian)	19	1.20366e-05	0.000389605	3.46143	17	9061	0.0646388	4	183
MSigDB Predicted Promoter Motifs	Motif CGTACGTGCNGB matches HIF1A: hypoxia-inducible factor 1, alpha subunit (basic helix-loop-helix transcription factor)	20	1.21046e-05	0.000372216	3.30931	18	10035	0.0684411	5	179
MSigDB Predicted Promoter Motifs	Motif WGAGGAAG matches SPI1: spleen focus forming virus (SFFV) proviral integration oncogene spi1	21	1.33882e-05	0.000392082	3.28411	18	10112	0.0684411	5	178
MSigDB Predicted Promoter Motifs	Motif MNTGWCCTN (no known TF)	22	2.24009e-05	0.000626207	3.03734	19	11541	0.0722433	5	192
MSigDB miRNA Motifs	Targets of MicroRNA CTCAAGA,MIR-526B	1	4.39e-12	9.7e-10	9.74644	17	3218	0.0646388	4	62
MSigDB miRNA Motifs	Targets of MicroRNA GGGGCCC,MIR-296	2	2.17956e-05	0.00240841	5.39773	10	3418	0.0380228	6	58
MSigDB miRNA Motifs	Targets of MicroRNA AGTGCGT,MIR-521	3	0.000220455	0.0162402	26.3563	3	210	0.0114068	1	5
MSigDB miRNA Motifs	Targets of MicroRNA ACCAAAG,MIR-9	4	0.000336304	0.0185808	2.09919	26	22851	0.0988593	10	438
InterPro	Homeodomain protein CUT	1	5.09e-23	3.93e-19	38.66	18	859	0.0684411	3	7
InterPro	Ribosomal protein L13e	2	2.13e-11	8.21e-08	115.309	6	96	0.0228137	1	1
InterPro	Ribosomal protein L13e, conserved site	2	2.13e-11	8.21e-08	115.309	6	96	0.0228137	1	1
InterPro	Copine	4	1.92e-09	3.69633e-06	54.8003	6	202	0.0228137	1	5
InterPro	Secretin	5	3.45e-08	5.32133e-05	461.236	3	12	0.0114068	1	1
InterPro	Prohibitin	6	2.81e-07	0.000360969	76.0801	4	97	0.0152091	1	3
InterPro	Protein-tyrosine phosphatase, non-receptor type-6, -11	7	3.72e-07	0.000409378	70.9593	4	104	0.0152091	1	2
InterPro	Homeobox	8	8.41e-07	0.000810605	2.84996	28	18126	0.106464	11	237
InterPro	ZU5	9	1.16836e-06	0.00100089	13.4949	7	957	0.026616	3	11
InterPro	Tubby, C-terminal, conserved site	10	1.36514e-06	0.00105252	51.2484	4	144	0.0152091	1	4
InterPro	Adenylosuccinate synthetase	11	1.56373e-06	0.00109603	49.5287	4	149	0.0152091	1	2
InterPro	Adenylosuccinate synthase, active site	11	1.56373e-06	0.00109603	49.5287	4	149	0.0152091	1	2
InterPro	Homeodomain-related	13	2.45291e-06	0.00145476	2.58215	30	21435	0.114068	12	304
InterPro	Xeroderma pigmentosum group D protein	14	3.41136e-06	0.00187868	106.439	3	52	0.0114068	1	1
InterPro	Protein of unknown function DUF1227	14	3.41136e-06	0.00187868	106.439	3	52	0.0114068	1	1
InterPro	Tyrosine-protein kinase, non-receptor Fgr	16	3.61459e-06	0.00174178	104.431	3	53	0.0114068	1	1
InterPro	Homeodomain-like	17	5.31502e-06	0.00241052	2.4821	30	22299	0.114068	12	314
InterPro	Protein of unknown function DUF2054	18	6.40036e-06	0.00274149	86.4817	3	64	0.0114068	1	1
InterPro	Tubby, C-terminal	19	7.30628e-06	0.00296481	33.5444	4	220	0.0152091	1	5
InterPro	Chloramphenicol phosphotransferase-like	20	7.68639e-06	0.00296311	81.3945	3	68	0.0114068	1	1
TreeFam	CUX2/ONECUT2/ONECUT1/CUX1/ONECUT3	1	5.58e-25	4.43e-21	49.7886	18	667	0.0684411	3	5
TreeFam	60S ribosomal protein L13	2	2.13e-11	8.47e-08	115.309	6	96	0.0228137	1	1
TreeFam	CPNE3/CPNE5/CPNE2/CPNE9-202/CPNE7-001/CPNE8/CPNE4/CPNE6	3	7.31e-10	1.93683e-06	64.3585	6	172	0.0228137	1	4
TreeFam	Collagen alpha-1(VII) chain precursor	4	8.89e-10	1.76573e-06	307.49	4	24	0.0152091	1	1
TreeFam	Prohibitin-2	5	2.07e-08	3.28402e-05	144.701	4	51	0.0152091	1	1
TreeFam	Secretin precursor	6	3.45e-08	4.57075e-05	461.236	3	12	0.0114068	1	1
TreeFam	Tyrosine-protein phosphatase non-receptor type 6 11	7	3.72e-07	0.000421962	70.9593	4	104	0.0152091	1	2
TreeFam	Mucin and cadherin-like protein precursor	8	5.11e-07	0.000507199	197.673	3	28	0.0114068	1	1
TreeFam	Inverted formin-2	9	8.27e-07	0.000730438	58.1084	4	127	0.0152091	1	1
TreeFam	Adenylosuccinate synthetase isozyme 1 2	10	1.56373e-06	0.0012427	49.5287	4	149	0.0152091	1	2
TreeFam	Netrin receptor precursor	11	1.91149e-06	0.00138097	25.5532	5	361	0.0190114	2	5
TreeFam	Cytochrome b5 domain-containing protein 1	12	1.91186e-06	0.00126613	128.717	3	43	0.0114068	1	1
TreeFam	Excision repair cross-complementing rodent repair deficiency, complementation group 2	13	3.41136e-06	0.00208539	106.439	3	52	0.0114068	1	1
TreeFam	UPF0454 protein C12orf49 precursor	14	6.40036e-06	0.00363312	86.4817	3	64	0.0114068	1	1
TreeFam	receptor precursor	15	7.30318e-06	0.00386922	13.353	6	829	0.0228137	2	15
TreeFam	Tubby-related protein	16	7.30628e-06	0.00362894	33.5444	4	220	0.0152091	1	5
TreeFam	uridine-cytidine kinase 1-like 1	17	7.68639e-06	0.00359316	81.3945	3	68	0.0114068	1	1
TreeFam	Homeobox protein	18	1.24513e-05	0.00549723	29.2848	4	252	0.0152091	1	3
TreeFam	budding uninhibited by benzimidazoles 3 homolog	19	1.30176e-05	0.00544479	68.3312	3	81	0.0114068	1	1
TreeFam	cAMP-dependent protein kinase inhibitor	20	1.35066e-05	0.00536683	67.4979	3	82	0.0114068	1	3
HGNC Gene Families	TNRC	1	8.6503e-05	0.0307951	11.5021	5	802	0.0190114	2	8
GREAT output for probes unmethylated in late passage (middle VS late)
# GREAT version 1.8	Species assembly: hg18	Association rule: Basal+extension: 5000 bp upstream, 1000 bp downstream, 1000000 bp max extension, curated regulatory domains included
# Ontology	Term Name	Hyper Rank	Hyper Raw P-Value	Hyper FDR Q-Val	Hyper Fold Enrichment	Hyper Foreground Region Hits	Hyper Total Regions	Hyper Region Set Coverage	Hyper Foreground Gene Hits	Total Genes Annotated
GO Molecular Function	monooxygenase activity	1	1.41533e-05	0.04488	57.5087	3	3616	0.428571	2	95
GO Molecular Function	heme binding	2	3.63835e-05	0.0576861	41.8666	3	4967	0.428571	2	119
GO Molecular Function	tetrapyrrole binding	3	4.13561e-05	0.0437133	40.0986	3	5186	0.428571	2	127
InterPro	Cytochrome P450, E-class, group I	1	2.27908e-06	0.0175717	106.044	3	1961	0.428571	2	47
InterPro	Cytochrome P450, conserved site	2	3.20947e-06	0.0123725	94.5664	3	2199	0.428571	2	52
InterPro	Cytochrome P450	3	3.86915e-06	0.00994371	88.8302	3	2341	0.428571	2	57
TreeFam	cytochrome P450, family 4	1	3.54515e-06	0.0281733	693.171	2	200	0.285714	1	12
HGNC Gene Families	CYP	1	3.77125e-06	0.00134256	89.5956	3	2321	0.428571	2	55
GREAT output for probes hypermethylated in late passage (middle VS late)
# GREAT version 1.8	Species assembly: hg18	Association rule: Basal+extension: 5000 bp upstream, 1000 bp downstream, 1000000 bp max extension, curated regulatory domains included
# Ontology	Term Name	Hyper Rank	Hyper Raw P-Value	Hyper FDR Q-Val	Hyper Fold Enrichment	Hyper Foreground Region Hits	Hyper Total Regions	Hyper Region Set Coverage	Hyper Foreground Gene Hits	Total Genes Annotated
GO Molecular Function	benzodiazepine receptor activity	1	1.11e-49	3.51e-46	577.643	20	140	0.166667	2	7
GO Molecular Function	GABA-A receptor activity	2	1.27e-38	2.02e-35	114.488	22	777	0.183333	3	19
GO Molecular Function	extracellular ligand-gated ion channel activity	3	6.22e-37	6.58e-34	34.267	30	3540	0.25	4	73
GO Molecular Function	GABA receptor activity	4	1.24e-35	9.82e-33	83.8426	22	1061	0.183333	3	22
GO Molecular Function	ligand-gated ion channel activity	5	4.06e-31	2.58e-28	20.0205	31	6261	0.258333	5	128
GO Molecular Function	chloride channel activity	6	2.32e-25	1.23e-22	28.2762	22	3146	0.183333	3	71
GO Molecular Function	anion channel activity	7	2.38e-24	1.08e-21	25.3655	22	3507	0.183333	3	80
GO Molecular Function	neurotransmitter receptor activity	8	7.49e-23	2.97e-20	27.395	20	2952	0.166667	2	68
GO Molecular Function	neurotransmitter binding	9	1.41e-21	4.96e-19	23.5567	20	3433	0.166667	2	79
GO Molecular Function	anion transmembrane transporter activity	10	5.43e-20	1.72e-17	14.3941	23	6461	0.191667	4	150
GO Molecular Function	gated channel activity	11	3.21e-19	9.27e-17	7.82548	31	16018	0.258333	5	310
GO Molecular Function	ion channel activity	12	3.85e-17	1.02e-14	6.58897	31	19024	0.258333	5	387
GO Molecular Function	substrate-specific channel activity	13	4.64e-17	1.13e-14	6.54425	31	19154	0.258333	5	397
GO Molecular Function	channel activity	14	1.28e-16	2.89e-14	6.30716	31	19874	0.258333	5	414
GO Molecular Function	passive transmembrane transporter activity	15	1.3e-16	2.75e-14	6.3024	31	19889	0.258333	5	415
GO Molecular Function	glutamate binding	16	9.2e-14	1.82e-11	86.2613	8	375	0.0666667	1	9
GO Molecular Function	kainate selective glutamate receptor activity	17	1.02e-13	1.91e-11	85.1263	8	380	0.0666667	1	7
GO Molecular Function	ion transmembrane transporter activity	18	9e-12	1.59e-09	3.99926	32	32354	0.266667	6	720
GO Molecular Function	transmembrane receptor activity	19	1.95e-10	3.26e-08	3.26812	35	43304	0.291667	9	1246
GO Molecular Function	substrate-specific transmembrane transporter activity	20	2.28e-10	3.61e-08	3.52423	32	36715	0.266667	6	830
GO Biological Process	gamma-aminobutyric acid signaling pathway	1	5.94e-33	4.26e-29	88.7706	20	911	0.166667	2	21
GO Biological Process	chloride transport	2	7.8e-24	2.8e-20	30.7608	20	2629	0.166667	2	56
GO Biological Process	inorganic anion transport	3	8.01e-21	1.91e-17	21.5309	20	3756	0.166667	2	84
GO Biological Process	anion transport	4	3.24e-18	5.8e-15	14.2353	21	5965	0.175	3	132
GO Biological Process	positive regulation of gamma-aminobutyric acid secretion	5	7.35e-18	1.05e-14	276.479	8	117	0.0666667	1	3
GO Biological Process	adult behavior	6	4.16e-16	4.97e-13	14.9667	18	4863	0.15	2	90
GO Biological Process	regulation of short-term neuronal synaptic plasticity	7	9.62e-15	9.85e-12	114.304	8	283	0.0666667	1	6
GO Biological Process	negative regulation of synaptic transmission, GABAergic	8	1.62e-14	1.45e-11	107.113	8	302	0.0666667	1	9
GO Biological Process	positive regulation of synaptic transmission, GABAergic	9	1.8e-14	1.44e-11	105.712	8	306	0.0666667	1	8
GO Biological Process	negative regulation of synaptic transmission, glutamatergic	10	3.91e-14	2.8e-11	95.9881	8	337	0.0666667	1	8
GO Biological Process	regulation of gamma-aminobutyric acid secretion	11	7.74e-14	5.04e-11	88.1417	8	367	0.0666667	1	5
GO Biological Process	regulation of inhibitory postsynaptic membrane potential	12	1.04e-13	6.24e-11	84.9029	8	381	0.0666667	1	8
GO Biological Process	positive regulation of organic acid transport	13	4.31e-13	2.37e-10	71.0945	8	455	0.0666667	1	12
GO Biological Process	ionotropic glutamate receptor signaling pathway	14	6.71e-13	3.43e-10	67.2516	8	481	0.0666667	1	10
GO Biological Process	secretion of lysosomal enzymes	15	8.79e-13	4.2e-10	195.653	6	124	0.05	1	3
GO Biological Process	regulation of neurotransmitter levels	16	1.06e-12	4.76e-10	14.8114	14	3822	0.116667	2	75
GO Biological Process	regulation of amino acid transport	17	1.12e-12	4.72e-10	63.0565	8	513	0.0666667	1	9
GO Biological Process	synaptic transmission	18	1.64e-12	6.55e-10	6.0078	24	16153	0.2	5	305
GO Biological Process	axon midline choice point recognition	19	2.32e-12	8.76e-10	91.0113	7	311	0.0583333	1	5
GO Biological Process	neurological system process	20	8.33e-12	2.99e-09	3.47444	37	43060	0.308333	8	1211
GO Cellular Component	integral to synaptic vesicle membrane	1	1.45e-32	1.48e-29	571.364	13	92	0.108333	1	3
GO Cellular Component	chloride channel complex	2	7.99e-28	4.07e-25	36.7895	22	2418	0.183333	3	54
GO Cellular Component	postsynaptic membrane	3	2.39e-26	8.1e-24	13.8323	31	9062	0.258333	5	153
GO Cellular Component	synapse part	4	3.15e-20	8.02e-18	8.06734	32	16039	0.266667	6	284
GO Cellular Component	kainate selective glutamate receptor complex	5	2.07e-16	4.21e-14	183.796	8	176	0.0666667	1	3
GO Cellular Component	synaptic vesicle membrane	6	2.52e-16	4.28e-14	27.547	14	2055	0.116667	2	48
GO Cellular Component	synapse	7	1.6e-15	2.32e-13	5.51402	32	23466	0.266667	6	393
GO Cellular Component	ion channel complex	8	1.06e-14	1.35e-12	8.72384	22	10197	0.183333	3	210
GO Cellular Component	BLOC-1 complex	9	1.23e-13	1.4e-11	269.567	6	90	0.05	1	3
GO Cellular Component	cell junction	10	6.54e-13	6.65e-11	4.41882	32	29282	0.266667	6	538
GO Cellular Component	clathrin coated vesicle membrane	11	9.51e-13	8.8e-11	14.9364	14	3790	0.116667	2	84
GO Cellular Component	ionotropic glutamate receptor complex	12	1.82e-12	1.54e-10	41.2602	9	882	0.075	2	16
GO Cellular Component	synaptic vesicle	13	1.03e-11	8.08e-10	12.4634	14	4542	0.116667	2	91
GO Cellular Component	outer membrane-bounded periplasmic space	14	2.1e-11	1.53e-09	43.537	8	743	0.0666667	1	14
GO Cellular Component	coated vesicle membrane	15	4.21e-11	2.85e-09	11.1898	14	5059	0.116667	2	111
GO Cellular Component	cell envelope	16	9.75e-11	6.21e-09	35.8228	8	903	0.0666667	1	18
GO Cellular Component	external encapsulating structure part	16	9.75e-11	6.21e-09	35.8228	8	903	0.0666667	1	18
GO Cellular Component	external encapsulating structure	18	1.08e-10	6.12e-09	35.353	8	915	0.0666667	1	19
GO Cellular Component	integral to organelle membrane	19	7.82e-09	4.19e-07	8.27412	13	6353	0.108333	1	131
GO Cellular Component	clathrin-coated vesicle	20	1.01e-08	5.14e-07	7.27155	14	7785	0.116667	2	158
Mouse Phenotype	abnormal conditioned emotional response	1	2.34e-38	1.52e-34	1420.69	13	37	0.108333	1	1
Mouse Phenotype	abnormal GABA-mediated receptor currents	2	2.42e-36	7.86e-33	130.858	20	618	0.166667	2	12
Mouse Phenotype	abnormal behavioral response to xenobiotic	3	7.29e-29	1.57e-25	12.9528	35	10926	0.291667	5	220
Mouse Phenotype	abnormal cerebral cortex pyramidal cell morphology	4	7.68e-23	1.24e-19	43.1239	17	1594	0.141667	3	30
Mouse Phenotype	impaired behavioral response to xenobiotic	5	8.17e-22	1.06e-18	21.5025	21	3949	0.175	3	69
Mouse Phenotype	abnormal synaptic bouton morphology	6	7.69e-20	8.31e-17	169.184	10	239	0.0833333	1	8
Mouse Phenotype	abnormal behavior	7	1.08e-18	9.96e-16	2.79155	69	99945	0.575	17	1874
Mouse Phenotype	abnormal nervous system physiology	8	1.48e-18	1.2e-15	3.27319	59	72885	0.491667	12	1337
Mouse Phenotype	nervous system phenotype	9	5.28e-18	3.81e-15	2.46162	76	124839	0.633333	21	2249
Mouse Phenotype	abnormal folding of telencephalic vesicles	10	5.52e-18	3.58e-15	78.0325	11	570	0.0916667	2	6
Mouse Phenotype	abnormal lateral ventricle morphology	11	1.92e-17	1.13e-14	13.0096	21	6527	0.175	3	98
Mouse Phenotype	abnormal CNS synaptic transmission	12	1.65e-16	8.9e-14	5.73891	33	23251	0.275	6	408
Mouse Phenotype	abnormal inhibitory postsynaptic currents	13	1.95e-16	9.72e-14	17.6799	17	3888	0.141667	3	62
Mouse Phenotype	abnormal neural tube mantle layer morphology	14	2.96e-16	1.37e-13	321.642	7	88	0.0583333	1	1
Mouse Phenotype	abnormal synaptic transmission	15	2.72e-15	1.18e-12	5.01309	34	27424	0.283333	7	477
Mouse Phenotype	abnormal Purkinje cell innervation	16	1.66e-14	6.74e-12	49.6135	10	815	0.0833333	1	12
Mouse Phenotype	decreased mitochondrial proliferation	17	1.87e-14	7.13e-12	180.283	7	157	0.0583333	1	4
Mouse Phenotype	temporal bone hypoplasia	18	1.04e-13	3.75e-11	141.523	7	200	0.0583333	1	3
Mouse Phenotype	abnormal patterning of the organ of Corti	19	3.55e-13	1.21e-10	118.927	7	238	0.0583333	1	3
Mouse Phenotype	abnormal mitochondrial proliferation	20	4.23e-13	1.37e-10	116.002	7	244	0.0583333	1	6
Human Phenotype	Bloody diarrhea	1	4.92e-10	2.9647e-06	68.5339	6	354	0.05	1	7
Human Phenotype	Lifelong reduced visual acuity, legal blindness to low vision	1	4.92e-10	2.9647e-06	68.5339	6	354	0.05	1	7
Human Phenotype	Ocular albinism	3	2.25e-09	4.524e-06	53.0875	6	457	0.05	1	9
Human Phenotype	Pigmented nevi	4	6.47e-09	9.74558e-06	44.4341	6	546	0.05	1	10
Human Phenotype	Freckles in sun-exposed areas	5	7.76e-09	9.34695e-06	43.0924	6	563	0.05	1	8
Human Phenotype	Hyperpigmentation in sun-exposed areas	6	9.73e-09	9.7699e-06	41.4718	6	585	0.05	1	9
Human Phenotype	Gingival bleeding	7	2.4e-08	2.06936e-05	35.5733	6	682	0.05	1	12
Human Phenotype	Oral bleeding	8	2.97e-08	2.23775e-05	34.3154	6	707	0.05	1	13
Human Phenotype	Pulmonary fibrosis	9	3.28e-08	2.19595e-05	33.7427	6	719	0.05	1	13
Human Phenotype	Abnormal or excess nevi	10	5.06e-08	3.04636e-05	31.345	6	774	0.05	1	17
Human Phenotype	Interstitial fibrosis	11	1.03e-07	5.63962e-05	27.7586	6	874	0.05	1	16
Human Phenotype	Restrictive lung disease	12	1.12e-07	5.63521e-05	27.3517	6	887	0.05	1	18
Human Phenotype	Prolonged bleeding time	13	1.15e-07	5.34018e-05	27.229	6	891	0.05	1	20
Human Phenotype	Inflammatory bowel disease	14	1.7e-07	7.29581e-05	25.4842	6	952	0.05	1	17
Human Phenotype	Gastrointestinal hemorrhage	15	1.72e-07	6.89317e-05	25.4308	6	954	0.05	1	23
Human Phenotype	Tubulointerstitial abnormality	16	2.85e-07	0.000107346	23.3055	6	1041	0.05	1	21
Human Phenotype	Freckling	17	3.72e-07	0.000131923	22.2578	6	1090	0.05	1	23
Human Phenotype	Abdominal pain	18	3.9e-07	0.000130673	22.0755	6	1099	0.05	1	30
Human Phenotype	Epistaxis	19	8.88e-07	0.000281525	19.1484	6	1267	0.05	1	30
Human Phenotype	Low T4	20	1.45808e-05	0.00439174	65.9266	3	184	0.025	1	4
Disease Ontology	angiomyolipoma	1	1.46e-16	2.64e-13	79.9111	10	506	0.0833333	1	7
Disease Ontology	lipomatous neoplasm	2	1.69e-15	1.53e-12	62.4961	10	647	0.0833333	1	11
Disease Ontology	perivascular epithelioid cell tumor	3	4.68e-15	2.82e-12	56.3947	10	717	0.0833333	1	14
Disease Ontology	Hermanski-Pudlak syndrome	4	1.75e-11	7.91e-09	119.512	6	203	0.05	1	4
Disease Ontology	Rett syndrome	5	2.28e-09	8.26e-07	33.6958	7	840	0.0583333	1	11
Disease Ontology	pulmonary edema	6	7.13e-09	2.15045e-06	78.9746	5	256	0.0416667	1	3
Disease Ontology	alcoholic pancreatitis	7	1.32e-07	3.41145e-05	43.8558	5	461	0.0416667	1	12
Disease Ontology	uveitis	8	1.51e-07	3.42358e-05	42.6529	5	474	0.0416667	1	10
Disease Ontology	inherited blood coagulation disease	9	5.39e-07	0.000108415	20.8787	6	1162	0.05	1	18
Disease Ontology	uveal disease	10	6.81e-07	0.000123307	31.3936	5	644	0.0416667	1	15
Disease Ontology	acute pancreatitis	11	4.21347e-06	0.000693308	21.5768	5	937	0.0416667	1	25
Disease Ontology	common cold	12	5.7104e-06	0.000861318	20.258	5	998	0.0416667	1	15
Disease Ontology	respiratory failure	13	8.60827e-06	0.00119853	18.5994	5	1087	0.0416667	1	26
Disease Ontology	medulloblastoma	14	1.04324e-05	0.00134876	9.52693	7	2971	0.0583333	1	48
Disease Ontology	acute kidney failure	15	1.40378e-05	0.00169389	16.7919	5	1204	0.0416667	1	30
Disease Ontology	pervasive developmental disease	16	1.60323e-05	0.00181365	6.25929	9	5814	0.075	2	84
Disease Ontology	cerebellar disease	17	3.84518e-05	0.00409398	7.75466	7	3650	0.0583333	1	61
Disease Ontology	sarcoidosis	18	7.32307e-05	0.00736375	11.8369	5	1708	0.0416667	1	44
Disease Ontology	nasopharynx carcinoma	19	7.76039e-05	0.00739279	6.92719	7	4086	0.0583333	2	59
Disease Ontology	pancreatitis	20	8.90144e-05	0.0080558	11.3518	5	1781	0.0416667	1	54
MSigDB Cancer Neighborhood	Neighborhood of IFNA1	1	1.11e-07	4.74213e-05	6.5748	13	7995	0.108333	2	189
MSigDB Cancer Neighborhood	Neighborhood of ATF2	2	2.57e-07	5.48614e-05	4.79052	16	13505	0.133333	3	314
MSigDB Cancer Neighborhood	Neighborhood of MAGEA8	3	4.05e-07	5.76174e-05	5.36527	14	10551	0.116667	3	248
MSigDB Cancer Neighborhood	Neighborhood of FSHR	4	1.3091e-06	0.000139747	4.85414	14	11662	0.116667	3	267
MSigDB Cancer Neighborhood	Neighborhood of PRKCA	5	1.53758e-06	0.000131309	6.35316	11	7001	0.0916667	2	166
MSigDB Cancer Neighborhood	Neighborhood of PTPRB	6	1.60895e-06	0.000114504	5.17275	13	10162	0.108333	2	242
MSigDB Cancer Neighborhood	Neighborhood of RAD51L3	7	3.40376e-06	0.000207629	3.92359	16	16489	0.133333	3	366
MSigDB Cancer Neighborhood	Neighborhood of PTPRR	8	7.95566e-06	0.000424633	8.07287	8	4007	0.0666667	1	94
MSigDB Cancer Neighborhood	Neighborhood of SUPT3H	9	1.01412e-05	0.000481144	4.0545	14	13962	0.116667	3	315
MSigDB Cancer Neighborhood	Neighborhood of CDH4	10	6.61578e-05	0.00282494	5.97819	8	5411	0.0666667	1	124
MSigDB Cancer Neighborhood	Neighborhood of MDM2	11	0.000109708	0.00425867	3.98839	11	11152	0.0916667	2	267
MSigDB Cancer Neighborhood	Neighborhood of TNFRSF6	12	0.00019459	0.00692416	5.10221	8	6340	0.0666667	1	160
MSigDB Cancer Neighborhood	Neighborhood of CCNA1	13	0.000214316	0.00703946	9.38603	5	2154	0.0416667	1	58
MSigDB Cancer Neighborhood	Neighborhood of MLLT10	14	0.00023046	0.00702904	3.65867	11	12157	0.0916667	2	286
MSigDB Cancer Neighborhood	Neighborhood of FOSL1	15	0.000249737	0.00710917	3.00042	14	18867	0.116667	4	386
MSigDB Cancer Neighborhood	Neighborhood of IL4	16	0.000503586	0.0134394	4.41913	8	7320	0.0666667	1	175
MSigDB Cancer Neighborhood	Neighborhood of MLF1	17	0.000533053	0.013389	7.6785	5	2633	0.0416667	1	75
MSigDB Cancer Neighborhood	Neighborhood of CTSB	18	0.000548606	0.0130142	4.36133	8	7417	0.0666667	1	174
MSigDB Cancer Neighborhood	Neighborhood of MAP2K7	19	0.000612952	0.0137753	4.28734	8	7545	0.0666667	1	168
MSigDB Cancer Neighborhood	Neighborhood of BAG5	20	0.000805562	0.0171988	9.78463	4	1653	0.0333333	2	27
PANTHER Pathway	Metabotropic glutamate receptor group I pathway	1	4.16e-10	5.83e-08	29.759	8	1087	0.0666667	1	25
PANTHER Pathway	Ionotropic glutamate receptor pathway	2	5.55e-07	3.88202e-05	11.6151	8	2785	0.0666667	1	45
PANTHER Pathway	Pyruvate metabolism	3	1.09721e-06	5.12029e-05	54.0936	4	299	0.0333333	1	7
PANTHER Pathway	Metabotropic glutamate receptor group III pathway	4	2.96232e-06	0.000103681	9.25286	8	3496	0.0666667	1	65
PANTHER Pathway	Huntington disease	5	6.46039e-05	0.00180891	5.22266	9	6968	0.075	2	128
Pathway Commons	Activation of Na-permeable Kainate Receptors	1	5.76e-19	8.06e-16	376.139	8	86	0.0666667	1	2
Pathway Commons	Ionotropic activity of Kainate Receptors	1	5.76e-19	8.06e-16	376.139	8	86	0.0666667	1	2
Pathway Commons	CHL1 interactions	3	5.84e-18	2.72e-15	110.177	10	367	0.0833333	2	5
Pathway Commons	Activation of Kainate Receptors upon glutamate binding	4	1.21e-13	4.23e-11	83.3711	8	388	0.0666667	1	6
Pathway Commons	Viral RNP Complexes in the Host Cell Nucleus	5	3.58e-09	1.00177e-06	90.6614	5	223	0.0416667	1	2
Pathway Commons	Neuroransmitter Receptor Binding And Downstream Transmission In The Postsynaptic Cell	6	6.83e-09	1.59444e-06	16.0598	9	2266	0.075	2	46
Pathway Commons	L1CAM interactions	7	1.01e-08	2.02576e-06	12.5108	10	3232	0.0833333	2	66
Pathway Commons	Golgi Associated Vesicle Biogenesis	8	3.61e-07	6.30999e-05	22.381	6	1084	0.05	1	27
Pathway Commons	Clathrin derived vesicle budding	9	4.27e-07	6.63845e-05	21.7392	6	1116	0.05	1	30
Pathway Commons	trans-Golgi Network Vesicle Budding	9	4.27e-07	6.63845e-05	21.7392	6	1116	0.05	1	30
Pathway Commons	Transmission across Chemical Synapses	11	6.36e-07	8.09962e-05	9.35755	9	3889	0.075	2	73
Pathway Commons	Synaptic Transmission	12	1.21723e-06	0.00014201	8.64406	9	4210	0.075	2	78
Pathway Commons	Membrane Trafficking	13	3.27008e-06	0.000352163	15.2489	6	1591	0.05	1	45
Pathway Commons	Export of Viral Ribonucleoproteins from Nucleus	14	1.62172e-05	0.00162172	16.2913	5	1241	0.0416667	1	31
Pathway Commons	Assembly of the RAD51-ssDNA nucleoprotein complex	15	3.17581e-05	0.00296409	50.7552	3	239	0.025	1	5
Pathway Commons	Axon guidance	16	0.000103275	0.0090366	4.40085	10	9188	0.0833333	2	166
Pathway Commons	Removal of the Flap Intermediate from the C-strand	17	0.000133931	0.0110296	31.1838	3	389	0.025	1	10
Pathway Commons	Homologous DNA pairing and strand exchange	18	0.000260155	0.0202343	24.8576	3	488	0.025	1	13
Pathway Commons	Processing of DNA double-strand break ends	18	0.000260155	0.0202343	24.8576	3	488	0.025	1	13
Pathway Commons	Presynaptic phase of homologous DNA pairing and strand exchange	18	0.000260155	0.0202343	24.8576	3	488	0.025	1	13
MSigDB Pathway	Gamma-aminobutyric Acid Receptor Life Cycle	1	3.44e-42	3.03e-39	253.511	20	319	0.166667	2	10
MSigDB Pathway	Neuroactive ligand-receptor interaction	2	2.7e-22	1.19e-19	10.0375	31	12488	0.258333	5	274
MSigDB Pathway	Genes involved in Ionotropic activity of Kainate Receptors	3	4.9e-13	1.44e-10	47.8206	9	761	0.075	2	12
MSigDB Pathway	Genes involved in Activation of Kainate Receptors upon glutamate binding	4	2.08e-09	4.58e-07	18.4447	9	1973	0.075	2	32
MSigDB Pathway	Hypoxia and p53 in the Cardiovascular system	5	9.74e-09	1.71454e-06	19.8089	8	1633	0.0666667	2	23
MSigDB Pathway	Genes involved in Neuroransmitter Receptor Binding And Downstream Transmission In The Postsynaptic Cell	6	3.68e-07	5.39962e-05	8.46452	10	4777	0.0833333	3	84
MSigDB Pathway	Chaperones modulate interferon Signaling Pathway	7	5.02863e-06	0.000632171	20.7999	5	972	0.0416667	1	20
MSigDB Pathway	Genes involved in Transmission across Chemical Synapses	8	1.74361e-05	0.00191797	5.4524	10	7416	0.0833333	3	131
MSigDB Pathway	Prion diseases	9	1.94992e-05	0.00190658	15.6725	5	1290	0.0416667	1	36
MSigDB Pathway	Genes involved in Golgi Associated Vesicle Biogenesis	10	3.11653e-05	0.00274254	10.2066	6	2377	0.05	1	55
MSigDB Pathway	Genes involved in Clathrin derived vesicle budding	11	5.216e-05	0.0041728	9.2954	6	2610	0.05	1	62
MSigDB Pathway	Genes involved in Membrane Trafficking	12	0.000133827	0.00981395	7.81604	6	3104	0.05	1	79
MSigDB Pathway	Genes involved in Removal of the Flap Intermediate from the C-strand	13	0.000133931	0.00906606	31.1838	3	389	0.025	1	10
MSigDB Pathway	Genes involved in Removal of the Flap Intermediate	14	0.000302667	0.0190248	23.6002	3	514	0.025	1	14
MSigDB Pathway	Genes involved in Repair synthesis of patch ~27-30 bases long by DNA polymerase	15	0.000531483	0.0311803	19.4399	3	624	0.025	1	15
MSigDB Pathway	Mechanism of Gene Regulation by Peroxisome Proliferators via PPARa(alpha)	16	0.000611218	0.033617	5.86439	6	4137	0.05	2	59
MSigDB Pathway	Genes involved in Homologous Recombination Repair	17	0.000692799	0.0358625	17.7346	3	684	0.025	1	15
MSigDB Pathway	Genes involved in Dual incision reaction in GG-NER	18	0.000835491	0.0408462	16.6171	3	730	0.025	1	21
MSigDB Pathway	Genes involved in Lagging Strand Synthesis	19	0.000878937	0.0407087	16.3264	3	743	0.025	1	20
MGI Expression: Detected	TS25_lens	1	3.17e-30	2.22e-26	41.4072	23	2246	0.191667	4	35
MGI Expression: Detected	TS24_lens	2	5.5e-27	1.92e-23	23.9317	25	4224	0.208333	6	60
MGI Expression: Detected	TS23_lens	3	2.62e-26	6.11e-23	22.439	25	4505	0.208333	5	67
MGI Expression: Detected	TS26_forebrain	4	3.49e-24	6.11e-21	9.32419	35	15178	0.291667	6	233
MGI Expression: Detected	TS28_lens	5	1.05e-22	1.47e-19	14.6198	26	7191	0.216667	6	122
MGI Expression: Detected	TS28_femoral nerve	6	6.62e-22	7.72e-19	269.567	10	150	0.0833333	1	4
MGI Expression: Detected	TS26_forebrain;hippocampus	7	2.06e-21	2.06e-18	20.5452	21	4133	0.175	3	65
MGI Expression: Detected	TS26_brain	8	2e-20	1.75e-17	5.13357	44	34657	0.366667	9	581
MGI Expression: Detected	TS28_habenula	9	2.28e-20	1.77e-17	30.6599	17	2242	0.141667	2	48
MGI Expression: Detected	TS28_epithalamus	10	5.42e-20	3.79e-17	29.1022	17	2362	0.141667	2	50
MGI Expression: Detected	TS28_lateral habenular nucleus	11	6.77e-20	4.3e-17	171.335	10	236	0.0833333	1	6
MGI Expression: Detected	TS26_central nervous system	12	2.84e-19	1.65e-16	4.78856	44	37154	0.366667	9	626
MGI Expression: Detected	TS23_organ system	13	3.77e-19	2.03e-16	3.13403	63	81282	0.525	17	1445
MGI Expression: Detected	TS26_nervous system	14	4.33e-19	2.16e-16	4.73541	44	37571	0.366667	9	635
MGI Expression: Detected	TS28_subthalamic nucleus	15	5.08e-19	2.37e-16	140.399	10	288	0.0833333	1	6
MGI Expression: Detected	TS28_hippocampus region;CA4	16	1.03e-18	4.52e-16	130.858	10	309	0.0833333	1	10
MGI Expression: Detected	TS25_eye	17	1.43e-18	5.89e-16	12.3786	23	7513	0.191667	4	104
MGI Expression: Detected	TS23_eye	18	8.77e-18	3.41e-15	9.17133	26	11463	0.216667	6	159
MGI Expression: Detected	TS25_sensory organ	19	3.7e-17	1.36e-14	9.87122	24	9831	0.2	5	147
MGI Expression: Detected	TS28_dentate gyrus;hilus	20	1.35e-16	4.71e-14	80.5478	10	502	0.0833333	1	7
MSigDB Perturbation	Set 'PRC2 targets': Polycomb Repression Complex 2 (PRC) targets; identified by ChIP on chip on human embryonic stem cells as genes that: posess the trimethylated H3K27 mark in their promoters and are bound by SUZ12 [Gene ID=23512] and EED [Gene ID=8726] Polycomb proteins.	1	3.2e-20	7.6e-17	4.65578	47	40819	0.391667	11	620
MSigDB Perturbation	Set 'H3K27 bound': genes posessing the trimethylated H3K27 (H3K27me3) mark in their promoters in human embryonic stem cells, as identified by ChIP on chip.	2	1.46e-18	1.73e-15	3.33522	58	70317	0.483333	19	1060
MSigDB Perturbation	Genes down-regulated in T98G cells (glioma, express MGMT [Gene ID=4255]) by carmustine [PubChem=2578] at 24 h.	3	2.6e-18	2.06e-15	47.9612	13	1096	0.108333	1	25
MSigDB Perturbation	Set 'Eed targets': genes identified by ChIP on chip as targets of the Polycomb protein EED [Gene ID=8726] in human embryonic stem cells.	4	3.87e-17	2.3e-14	3.41822	53	62695	0.441667	14	1009
MSigDB Perturbation	Set 'Suz12 targets': genes identified by ChIP on chip as targets of the Polycomb protein SUZ12 [Gene ID=23512] in human embryonic stem cells.	5	1.39e-14	6.59e-12	3.20809	49	61760	0.408333	13	986
MSigDB Perturbation	Genes most strongly down-regulated in kidney glomeruli isolated from TCF21 [Gene ID=6943] knockout mice.	6	3.01e-14	1.19e-11	28.0474	12	1730	0.1	2	28
MSigDB Perturbation	Genes down-regulated in cultured stromal stem cells from adipose tissue, compared to the freshly isolated cells.	7	1.39e-13	4.72e-11	39.995	10	1011	0.0833333	1	31
MSigDB Perturbation	Genes down-regulated in mouse stroma of pancreatic adenocarcinoma zenografts after treatment with HhAntag, a hedgehog (Hh) pathway inhibitor.	8	9.07e-13	2.69e-10	6.96609	22	12770	0.183333	3	234
MSigDB Perturbation	Genes bound by EWSR1-FLT1 [Gene ID=2130, 2321] fusion but whose expression did not change in STA-ET-7.2 cells (Ewing's sarcoma) after knockdown of EWSR1-FLT1 by RNAi.	9	3.32e-11	8.76e-09	22.8189	10	1772	0.0833333	1	36
MSigDB Perturbation	Genes specifically responding to gamma radiation.	10	5.47e-11	1.3e-08	21.6694	10	1866	0.0833333	1	44
MSigDB Perturbation	Subset D (Fig 2d): genes changed in response to gamma radiation.	10	5.47e-11	1.3e-08	21.6694	10	1866	0.0833333	1	44
MSigDB Perturbation	Top 50 marker genes for glioblastoma multiforme (GBM), a class of high grade glioma.	12	2.95e-10	5.83e-08	18.1812	10	2224	0.0833333	1	45
MSigDB Perturbation	Cluster 1: genes up-regulated in lung tissue samples from mice with oncogenic form of KRAS [Gene ID=3845] and inactivated PTEN [Gene ID=5728].	13	3.29e-10	6e-08	8.54983	15	7094	0.125	2	162
MSigDB Perturbation	Genes up-regulated by expression of GAB2 [Gene ID=9846] in K562 cells (chronic myeloid leukemia (CML) cell line with p210 BCR-ABL [Gene ID=613, 25]).	14	4.54e-10	7.69e-08	29.434	8	1099	0.0666667	1	23
MSigDB Perturbation	Genes up-regulated in BT549 cells (breast cancer) by expression of SMARCE1 [Gene ID=6605] off a retroviral vector.	15	2.33e-09	3.69e-07	7.39034	15	8207	0.125	3	168
MSigDB Perturbation	Genes down-regulated in T98G cells (glioma, express MGMT [Gene ID=4255]) by carmustine [PubChem=2578] at 48 h.	16	2.66e-09	3.94e-07	8.09162	14	6996	0.116667	2	141
MSigDB Perturbation	Genes silenced in HCT116 cells (colon cancer) by methylation of CpG islands in their promoters.	17	1.25e-08	1.74749e-06	12.2308	10	3306	0.0833333	1	41
MSigDB Perturbation	Genes changed after DNA damage in cell lines from young donors, and that had a GO annotation.	18	3.76e-08	4.96115e-06	8.11133	12	5982	0.1	2	101
MSigDB Perturbation	Genes up-regulated in lobular carcinoma vs normal lobular breast cells.	19	6.44e-08	8.04081e-06	10.2497	10	3945	0.0833333	1	91
MSigDB Perturbation	Genes changed in NIH 3T3 cells (embryonic fibroblast) by expression of one or more of C/EBP proteins: CEBPA, CEBPB, CEBPG, and CEBPD [Gene ID=1050, 1051, 1054, 1052].	20	7.5e-08	8.90114e-06	7.60652	12	6379	0.1	2	123
Transcription Factor Targets	Targets of NRF1, identified by ChIP-chip in quiescent T98G cells	1	0.000125758	0.00238941	2.78851	17	24651	0.141667	3	681
MSigDB Predicted Promoter Motifs	Motif CCCNNGGGAR matches EBF2: early B-cell factor 2	1	5.23e-12	3.21e-09	6.36407	22	13978	0.183333	5	241
MSigDB Predicted Promoter Motifs	Motif YNGTTNNNATT (no known TF)	2	3.15e-10	9.7e-08	5.41506	21	15681	0.175	5	271
MSigDB Predicted Promoter Motifs	Motif TGTTTGY matches FOXA1: forkhead box A1	3	5.66e-10	1.16e-07	3.72235	29	31502	0.241667	5	564
MSigDB Predicted Promoter Motifs	Motif NGAANNWTCK matches HSF2: heat shock transcription factor 2	4	8.74e-08	1.34406e-05	5.60145	15	10828	0.125	4	189
MSigDB Predicted Promoter Motifs	Motif GGGYGTGNY (no known TF)	5	1.03683e-06	0.000127531	3.50223	20	23091	0.166667	4	487
MSigDB Predicted Promoter Motifs	Motif GTTRYCATRR (no known TF)	6	1.43124e-06	0.000146702	7.27248	10	5560	0.0833333	1	120
MSigDB Predicted Promoter Motifs	Motif NNNGATWANN matches GATA6: GATA binding protein 6	7	4.65067e-06	0.000408595	4.68874	13	11211	0.108333	1	191
MSigDB Predicted Promoter Motifs	Motif GRGGSTGGG (no known TF)	8	5.87934e-06	0.000451974	5.51295	11	8068	0.0916667	2	175
MSigDB Predicted Promoter Motifs	Motif AGCAHAC matches DBP: D site of albumin promoter (albumin D-box) binding protein	9	6.50118e-06	0.000444247	4.54365	13	11569	0.108333	3	190
MSigDB Predicted Promoter Motifs	Motif NNTTTCCN matches STAT1: signal transducer and activator of transcription 1, 91kDa	10	1.27728e-05	0.000785525	4.61938	12	10504	0.1	3	185
MSigDB Predicted Promoter Motifs	Motif NCWGATAACA matches GATA1: GATA binding protein 1 (globin transcription factor 1)	11	2.73319e-05	0.0015281	3.96003	13	13274	0.108333	1	207
MSigDB Predicted Promoter Motifs	Motif TTCNRGNNNNTTC (no known TF)	12	3.99018e-05	0.00204497	5.5636	9	6541	0.075	4	113
MSigDB Predicted Promoter Motifs	Motif NNCDABTCCCYAGRGARBNKGN matches OLF1&lt;br&gt; OR5I1: olfactory receptor, family 5, subfamily I, member 1	13	4.20994e-05	0.00199162	4.44563	11	10005	0.0916667	3	200
MSigDB Predicted Promoter Motifs	Motif TTANTCA (no known TF)	15	5.53804e-05	0.0022706	2.50951	22	35448	0.183333	7	705
MSigDB Predicted Promoter Motifs	Motif NNGTNRCNATRGYAACNN matches RFX1: regulatory factor X, 1 (influences HLA class II expression)	16	0.000108681	0.00417743	4.37324	10	9246	0.0833333	1	188
MSigDB Predicted Promoter Motifs	Motif CTCTAAAAATAACYCY (no known TF)	17	0.000115526	0.00417933	4.83415	9	7528	0.075	2	117
MSigDB Predicted Promoter Motifs	Motif RGAANNTTC matches HSF1: heat shock transcription factor 1	18	0.000156992	0.00536389	3.14023	14	18027	0.116667	4	331
MSigDB Predicted Promoter Motifs	Motif CNGTAWNTG matches MSX1: msh homeobox homolog 1 (Drosophila)	19	0.000176565	0.00571511	4.1172	10	9821	0.0833333	4	145
MSigDB Predicted Promoter Motifs	Motif YTATTTTNR matches MEF2A: MADS box transcription enhancer factor 2, polypeptide A (myocyte enhancer factor 2A)	20	0.000325047	0.00999518	2.4833	18	29309	0.15	6	524
MSigDB Predicted Promoter Motifs	Motif NNNNAACAATRGNN matches SOX9: SRY (sex determining region Y)-box 9 (campomelic dysplasia, autosomal sex-reversal)	21	0.000426763	0.012498	3.68026	10	10987	0.0833333	1	182
MSigDB miRNA Motifs	Targets of MicroRNA ATGTTAA,MIR-302C	1	3.61e-07	7.98454e-05	4.6685	16	13858	0.133333	2	207
MSigDB miRNA Motifs	Targets of MicroRNA TAATAAT,MIR-126	2	2.0802e-05	0.00229862	4.39471	12	11041	0.1	3	174
MSigDB miRNA Motifs	Targets of MicroRNA ATTCTTT,MIR-186	3	9.05828e-05	0.00667293	3.76665	12	12882	0.1	4	217
MSigDB miRNA Motifs	Targets of MicroRNA TGCACGA,MIR-517A,MIR-517C	4	0.000164238	0.00907417	29.0899	3	417	0.025	1	14
MSigDB miRNA Motifs	Targets of MicroRNA AACGGTT,MIR-451	5	0.000338246	0.0149505	22.7163	3	534	0.025	1	9
miRNA Targets	Genes that were down-regulated in HCT116 Dicerex5 and DLD-1 Dicerex5 cells that were transfected with miR-16	1	0.00322663	0.0290397	5.08488	5	3976	0.0416667	1	94
InterPro	Gamma-aminobutyric-acid A receptor, alpha subunit	1	8.11e-47	6.26e-43	423.403	20	191	0.166667	2	6
InterPro	Gamma-aminobutyric-acid A receptor, alpha 2 subunit	2	2.34e-38	9.02e-35	1420.69	13	37	0.108333	1	1
InterPro	Gamma-aminobutyric acid A receptor	3	1.14e-37	2.94e-34	103.68	22	858	0.183333	3	23
InterPro	Neurotransmitter-gated ion-channel, conserved site	4	4.96e-31	9.57e-28	51.6891	22	1721	0.183333	3	45
InterPro	Neurotransmitter-gated ion-channel transmembrane domain	5	5.56e-31	8.57e-28	51.4202	22	1730	0.183333	3	47
InterPro	Neurotransmitter-gated ion-channel	5	5.56e-31	8.57e-28	51.4202	22	1730	0.183333	3	47
InterPro	Neurotransmitter-gated ion-channel ligand-binding	5	5.56e-31	8.57e-28	51.4202	22	1730	0.183333	3	47
InterPro	Gamma-aminobutyric-acid A receptor, alpha 4 subunit	8	3.04e-22	2.93e-19	1886.97	7	15	0.0583333	1	1
InterPro	BLOC-1 complex, subunit 3	9	2.79e-15	2.39e-12	495.122	6	49	0.05	1	1
InterPro	MAP/microtubule affinity-regulating kinase 1/2/4	10	4.63e-12	3.57e-09	148.84	6	163	0.05	1	4
InterPro	Extracellular solute-binding protein, family 3	11	1.79e-11	1.26e-08	44.4341	8	728	0.0666667	1	13
InterPro	Glutamate receptor, L-glutamate/glycine-binding	12	3.66e-11	2.35e-08	40.5872	8	797	0.0666667	1	14
InterPro	Ionotropic glutamate receptor	13	2.67e-10	1.58e-07	31.4976	8	1027	0.0666667	1	18
InterPro	NMDA receptor	13	2.67e-10	1.58e-07	31.4976	8	1027	0.0666667	1	18
InterPro	Malate synthase-like	15	2.32e-08	1.19451e-05	141.877	4	114	0.0333333	1	1
InterPro	Citrate lyase, beta subunit	15	2.32e-08	1.19451e-05	141.877	4	114	0.0333333	1	1
InterPro	Immunoglobulin I-set	17	5.5e-08	2.49482e-05	5.8074	15	10444	0.125	6	191
InterPro	Immunoglobulin subtype 2	18	7.38e-08	3.16216e-05	5.67588	15	10686	0.125	6	207
InterPro	Extracellular ligand-binding receptor	19	8.17e-08	3.31559e-05	14.9898	8	2158	0.0666667	1	38
InterPro	Pyruvate/Phosphoenolpyruvate kinase, catalytic core	20	1.59e-07	6.12258e-05	87.9022	4	184	0.0333333	1	4
TreeFam	Gamma-aminobutyric acid receptor subunit precursor (GABA(A)	1	1.9e-37	1.51e-33	101.318	22	878	0.183333	3	23
TreeFam	Glutamate receptor, ionotropic kainate precursor	2	2.38e-17	9.46e-14	239.615	8	135	0.0666667	1	3
TreeFam	Biogenesis of lysosome-related organelles complex-1 subunit 3	3	2.79e-15	7.4e-12	495.122	6	49	0.05	1	1
TreeFam	Citrate lyase subunit beta-like protein, mitochondrial precursor	4	2.32e-08	4.61709e-05	141.877	4	114	0.0333333	1	1
TreeFam	heat shock 70kDa protein 2/6/7	5	4.16e-08	6.61116e-05	55.3904	5	365	0.0416667	2	6
TreeFam	Dual oxidase maturation factor 1 2	6	3.23e-07	0.00042795	233.279	3	52	0.025	1	2
TreeFam	Forkhead box protein	7	4.57e-07	0.000518475	15.3829	7	1840	0.0583333	1	24
TreeFam	dual oxidase	8	2.63747e-06	0.00261999	116.639	3	104	0.025	1	2
TreeFam	replication protein A1, 70kDa	9	2.79311e-06	0.00246632	114.439	3	106	0.025	1	1
TreeFam	Secretin precursor	10	3.99661e-06	0.0031761	673.917	2	12	0.0166667	1	1
TreeFam	Zinc finger protein ZIC	11	7.50804e-06	0.00542422	33.2115	4	487	0.0333333	1	5
TreeFam	Protein Wiz Zinc finger protein 644	12	1.03409e-05	0.00684823	73.9665	3	164	0.025	1	2
TreeFam	BarH-like 1 homeobox protein 2	13	1.8144e-05	0.0110915	61.2651	3	198	0.025	1	2
TreeFam	Reticulon-4 precursor receptor-like	14	2.19267e-05	0.0124465	57.4905	3	211	0.025	1	3
TreeFam	Mucin and cadherin-like protein precursor	15	2.28304e-05	0.0120955	288.821	2	28	0.0166667	1	1
TreeFam	Exocyst complex component protein	16	8.10588e-05	0.0402609	36.9832	3	328	0.025	1	3
TreeFam	5-azacytidine-induced protein 2 TANK-binding kinase 1-binding	17	0.000102823	0.0480667	137.068	2	59	0.0166667	1	2
TreeFam	precursor	18	0.000104049	0.0459376	33.979	3	357	0.025	1	6
HGNC Gene Families	FOX	1	9.87e-07	0.00035128	8.86949	9	4103	0.075	2	42
REVIGO output from GREAT for unmethylated probes in late passage (early VS late)
Term_ID	Description	Frequency	Plot_X	Plot_Y	Plot_size	Value	Uniqueness	Dispensability	Representative	Eliminated
GO:0031056	Regulation of histone modification	0.00099	-5.049	-1.646	1.799	0	0.36	0	31056	0
→ GO:0051572	Negative regulation of histone H3-K4 methylation	2e-05	null	null	0	0	0.355	0.723	31056	1
→ GO:0051569	Regulation of histone H3-K4 methylation	0.00013	null	null	0.903	0	0.364	0.817	31056	1
→ GO:0000415	Negative regulation of histone H3-K36 methylation	2e-05	null	null	0	0	0.355	0.783	31056	1
→ GO:0031060	Regulation of histone methylation	0.0003	null	null	1.279	0	0.37	0.864	31056	1
→ GO:0031057	Negative regulation of histone modification	0.00036	null	null	1.362	0	0.316	0.875	31056	1
→ GO:0031061	Negative regulation of histone methylation	0.00017	null	null	1.041	0	0.309	0.92	31056	1
GO:0065001	Specification of axis polarity	5e-05	6.165	2.596	0.477	0	0.683	0	65001	0
GO:0001991	Regulation of systemic arterial blood pressure by circulatory renin-angiotensin	0.00016	2.012	2.908	1	0	0.536	0.169	1991	0
→ GO:0002002	Regulation of angiotensin levels in blood	8e-05	null	null	0.699	0	0.39	0.88	1991	1
→ GO:0002003	Angiotensin maturation	3e-05	null	null	0.301	0	0.406	0.92	1991	1
GO:0070168	Negative regulation of biomineral tissue development	0.00014	5.68	-1.48	0.954	0	0.338	0.213	70168	0
→ GO:0070170	Regulation of tooth mineralization	0.00016	null	null	1	0	0.372	0.79	70168	1
→ GO:0070171	Negative regulation of tooth mineralization	5e-05	null	null	0.477	0	0.325	0.892	70168	1
→ GO:0030502	Negative regulation of bone mineralization	0.00011	null	null	0.845	0	0.325	0.929	70168	1
→ GO:0030500	Regulation of bone mineralization	0.00082	null	null	1.716	0	0.341	0.877	70168	1
GO:0032908	Regulation of transforming growth factor-beta1 production	9e-05	3.68	-3.389	0.778	0	0.493	0.337	32908	0
→ GO:0032914	Positive regulation of transforming growth factor-beta1 production	6e-05	null	null	0.602	0	0.499	0.978	32908	1
GO:0042481	Regulation of odontogenesis	0.00066	3.989	-0.878	1.623	0	0.444	0.449	42481	0
GO:0030279	Negative regulation of ossification	0.00047	5.033	-2.367	1.477	0	0.381	0.591	30279	0
REVIGO output from GREAT for hypermethylated probes in late passage (early VS late)
Term_ID	Description	Frequency	Plot_X	Plot_Y	Plot_size	Value	Uniqueness	Dispensability	Representative	Eliminated
GO:0006821	Chloride transport	0.00433	4.642	-0.984	2.439	0	0.898	0	6821	0
GO:0007214	Gamma-aminobutyric acid signaling pathway	0.0008	2.122	6.131	1.708	0	0.78	0	7214	0
GO:0048536	Spleen development	0.00065	-5.946	2.795	1.613	0	0.548	0	48536	0
GO:0042026	Protein refolding	0.00038	2.734	-5.302	1.38	0	0.875	0.019	42026	0
GO:0090083	Regulation of inclusion body assembly	8e-05	-2.558	-6.761	0.699	0	0.645	0.097	90083	0
→ GO:0090084	Negative regulation of inclusion body assembly	5e-05	null	null	0.477	0	0.651	0.826	90083	1
GO:0090092	Regulation of transmembrane receptor protein serine/threonine kinase signaling pathway	0.00252	2.948	4.868	2.204	0	0.733	0.342	90092	0
→ GO:0090100	Positive regulation of transmembrane receptor protein serine/threonine kinase signaling pathway	0.00109	null	null	1.839	0	0.719	0.786	90092	1
GO:0000902	Cell morphogenesis	0.02352	-5.197	-0.906	3.174	0	0.327	0.377	902	0
→ GO:0048858	Cell projection morphogenesis	0.01639	null	null	3.017	0	0.33	0.917	902	1
→ GO:0032990	Cell part morphogenesis	0.01661	null	null	3.023	0	0.339	0.919	902	1
GO:0072267	Metanephric capsule specification	2e-05	-3.934	1.179	0	0	0.516	0.378	72267	0
GO:0031018	Endocrine pancreas development	0.00246	-6.029	1.856	2.193	0	0.518	0.428	31018	0
GO:0002064	Epithelial cell development	0.00172	-6.871	-0.016	2.037	0	0.488	0.491	2064	0
GO:0048844	Artery morphogenesis	0.00065	-5.149	0.214	1.613	0	0.515	0.504	48844	0
GO:0045165	Cell fate commitment	0.00523	-7.101	0.979	2.521	0	0.497	0.552	45165	0
GO:0060678	Dichotomous subdivision of terminal units involved in ureteric bud branching	0.00013	-6.671	-0.983	0.903	0	0.533	0.552	60678	0
GO:0090183	Regulation of kidney development	0.0012	-4.511	2.124	1.881	0	0.446	0.599	90183	0
→ GO:0090184	Positive regulation of kidney development	0.00041	null	null	1.415	0	0.455	0.733	90183	1
GO:0042384	Cilium assembly	0.00107	-4.792	-1.602	1.833	0	0.385	0.681	42384	0

## Sheet: G
Supplementary Table 6G
GREAT output for probes differentially methylated in passage methods
# GREAT version 1.8	Species assembly: hg18	Association rule: Basal+extension: 5000 bp upstream, 1000 bp downstream, 1000000 bp max extension, curated regulatory domains included
# Ontology	Term Name	Hyper Rank	Hyper Raw P-Value	Hyper FDR Q-Val	Hyper Fold Enrichment	Hyper Foreground Region Hits	Hyper Total Regions	Hyper Region Set Coverage	Hyper Foreground Gene Hits	Total Genes Annotated
GO Molecular Function	1,4-alpha-glucan branching enzyme activity	1	4.48e-08	0.000141944	447.895	3	50	0.0461539	1	1
GO Molecular Function	5-formyltetrahydrofolate cyclo-ligase activity	2	8.11e-07	0.00128557	172.268	3	130	0.0461539	1	2
GO Molecular Function	folic acid binding	3	1.00205e-06	0.00105916	54.8891	4	544	0.0615385	2	14
GO Molecular Function	cyclo-ligase activity	4	1.43027e-06	0.00113385	142.642	3	157	0.0461539	1	3
GO Molecular Function	sequence-specific DNA binding	5	1.67251e-06	0.00106071	3.2103	20	46506	0.307692	7	659
GO Molecular Function	urea transmembrane transporter activity	6	3.43263e-05	0.0181414	236.982	2	63	0.0307692	1	4
GO Molecular Function	RNA polymerase II transcription factor activity	7	3.56688e-05	0.016158	4.87585	10	15310	0.153846	4	242
GO Molecular Function	fatty acid amide hydrolase activity	8	5.27128e-05	0.020894	191.408	2	78	0.0307692	1	1
GO Molecular Function	mannose-1-phosphate guanylyltransferase activity	9	7.66197e-05	0.0269957	158.828	2	94	0.0307692	1	2
GO Molecular Function	transcription factor activity	10	0.000122973	0.0389948	2.3991	20	62231	0.307692	7	985
GO Biological Process	forebrain neuron development	1	2e-09	1.43479e-05	53.3209	6	840	0.0923077	1	6
GO Biological Process	generation of neurons in the forebrain	2	5.13e-09	1.838e-05	29.34	7	1781	0.107692	2	18
GO Biological Process	forebrain neuron differentiation	3	8.68e-08	0.000207442	28.1165	6	1593	0.0923077	1	14
GO Biological Process	central nervous system neuron development	4	3.17e-07	0.000567564	15.9312	7	3280	0.107692	2	34
GO Biological Process	bone trabecula formation	5	5.04e-07	0.000721812	201.755	3	111	0.0461539	1	2
GO Biological Process	formate metabolic process	6	8.68e-07	0.00103725	168.382	3	133	0.0461539	1	2
GO Biological Process	lens morphogenesis in camera-type eye	7	1.08219e-06	0.00110785	18.1997	6	2461	0.0923077	1	13
GO Biological Process	blood vessel maturation	8	6.04482e-06	0.00541465	88.1684	3	254	0.0461539	1	4
GO Biological Process	intramembranous ossification	9	1.41717e-05	0.0112838	66.2567	3	338	0.0461539	1	5
GO Biological Process	lens development in camera-type eye	10	1.66385e-05	0.0119232	11.2452	6	3983	0.0923077	1	38
GO Biological Process	folic acid and derivative biosynthetic process	11	1.76674e-05	0.0115095	61.5241	3	364	0.0461539	1	8
GO Biological Process	glycogen biosynthetic process	12	2.15234e-05	0.012853	57.5701	3	389	0.0461539	1	13
GO Biological Process	negative regulation of myoblast differentiation	13	2.19891e-05	0.0121211	24.9872	4	1195	0.0615385	2	8
GO Biological Process	neuron development	14	2.83491e-05	0.0145107	3.81297	13	25451	0.2	6	375
GO Biological Process	tetrahydrofolate metabolic process	15	3.63114e-05	0.0173472	48.2646	3	464	0.0461539	1	9
GO Biological Process	trabecula formation	16	3.65437e-05	0.016367	48.1608	3	465	0.0461539	1	10
GO Biological Process	camera-type eye morphogenesis	17	7.22029e-05	0.0304356	8.62332	6	5194	0.0923077	1	54
GO Biological Process	positive regulation of myoblast differentiation	18	7.4974e-05	0.029848	37.7652	3	593	0.0461539	1	7
GO Biological Process	regulation of myoblast differentiation	19	7.64666e-05	0.02884	18.0968	4	1650	0.0615385	2	15
GO Biological Process	camera-type eye development	20	8.38497e-05	0.0300433	5.65632	8	10558	0.123077	2	133
Mouse Phenotype	abnormal nucleus accumbens morphology	1	1.89e-09	1.22661e-05	53.8336	6	832	0.0923077	1	2
Mouse Phenotype	increased heart rate variability	2	2.54e-09	8.24893e-06	244.752	4	122	0.0615385	1	3
Mouse Phenotype	increased aggression toward humans	3	4.9e-09	1.05881e-05	45.8439	6	977	0.0923077	1	5
Mouse Phenotype	CNS inflammation	4	6.14e-09	9.95038e-06	44.1276	6	1015	0.0923077	2	28
Mouse Phenotype	chronic pancreas inflammation	5	6.69e-09	8.68201e-06	829.436	3	27	0.0461539	1	1
Mouse Phenotype	abnormal ventral striatum morphology	6	3.42e-08	3.70113e-05	32.9577	6	1359	0.0923077	1	8
Mouse Phenotype	ovary inflammation	7	3.95e-08	3.65964e-05	466.558	3	48	0.0461539	1	2
Mouse Phenotype	abnormal axon guidance	8	5.05e-08	4.09275e-05	12.3501	9	5440	0.138461	2	54
Mouse Phenotype	vitreous body inflammation	9	7.04e-08	5.07308e-05	386.117	3	58	0.0461539	1	2
Mouse Phenotype	uveitis	10	1.04e-07	6.76593e-05	339.315	3	66	0.0461539	1	2
Mouse Phenotype	absent anterior commissure	11	1.43e-07	8.45402e-05	25.8004	6	1736	0.0923077	1	18
Mouse Phenotype	abnormal olfactory cortex morphology	12	1.5e-07	8.09385e-05	25.6087	6	1749	0.0923077	1	16
Mouse Phenotype	abnormal sinoatrial node conduction	13	2.44e-07	0.000121659	78.3719	4	381	0.0615385	1	7
Mouse Phenotype	abnormal lens vesicle development	14	2.65e-07	0.000122651	23.219	6	1929	0.0923077	1	14
Mouse Phenotype	absent Hassall's corpuscle	15	2.76e-07	0.000119463	246.096	3	91	0.0461539	1	3
Mouse Phenotype	kinked neural tube	16	3.09e-07	0.000125289	15.9897	7	3268	0.107692	2	51
Mouse Phenotype	increased aggression towards mice	17	4.05e-07	0.000154636	21.5749	6	2076	0.0923077	1	25
Mouse Phenotype	abnormal baroreceptor physiology	18	6.84e-07	0.000246414	60.4447	4	494	0.0615385	1	11
Mouse Phenotype	increased aggression	19	8.06e-07	0.000274924	19.1572	6	2338	0.0923077	1	29
Mouse Phenotype	abnormal lens induction	20	8.12e-07	0.000263115	19.1327	6	2341	0.0923077	1	19
Human Phenotype	Addison disease	1	6.69e-09	4.03304e-05	829.436	3	27	0.0461539	1	1
Human Phenotype	Hypoaldosteronism, transient, isolated	1	6.69e-09	4.03304e-05	829.436	3	27	0.0461539	1	1
Human Phenotype	Vitiligo	3	2.62e-08	5.26869e-05	533.209	3	42	0.0461539	1	2
Human Phenotype	Osteolysis involving metatarsal bones	4	5.05e-08	7.59974e-05	430.669	3	52	0.0461539	1	1
Human Phenotype	Carpal osteolysis	4	5.05e-08	7.59974e-05	430.669	3	52	0.0461539	1	1
Human Phenotype	Metacarpal osteolysis	4	5.05e-08	7.59974e-05	430.669	3	52	0.0461539	1	1
Human Phenotype	Sclerotic cranial sutures	4	5.05e-08	7.59974e-05	430.669	3	52	0.0461539	1	1
Human Phenotype	Widened metacarpal shaft	4	5.05e-08	7.59974e-05	430.669	3	52	0.0461539	1	1
Human Phenotype	Thin metacarpal cortices	4	5.05e-08	7.59974e-05	430.669	3	52	0.0461539	1	1
Human Phenotype	Osteolysis involving tarsal bones	4	5.05e-08	7.59974e-05	430.669	3	52	0.0461539	1	1
Human Phenotype	Interphalangeal joint erosions	4	5.05e-08	7.59974e-05	430.669	3	52	0.0461539	1	1
Human Phenotype	Diffusely thickened skin	4	5.05e-08	7.59974e-05	430.669	3	52	0.0461539	1	1
Human Phenotype	Hyperpigmented erythematous lesions	4	5.05e-08	7.59974e-05	430.669	3	52	0.0461539	1	1
Human Phenotype	Peripheral corneal opacities	4	5.05e-08	7.59974e-05	430.669	3	52	0.0461539	1	1
Human Phenotype	Thin metatarsal cortices	4	5.05e-08	7.59974e-05	430.669	3	52	0.0461539	1	1
Human Phenotype	Ankylosis of feet small joints	4	5.05e-08	7.59974e-05	430.669	3	52	0.0461539	1	1
Human Phenotype	Widened metatarsal shaft	4	5.05e-08	7.59974e-05	430.669	3	52	0.0461539	1	1
Human Phenotype	Distal tapering of metatarsals	4	5.05e-08	7.59974e-05	430.669	3	52	0.0461539	1	1
Human Phenotype	Keratoconjunctivitis	19	1.67e-07	5.28307e-05	290.841	3	77	0.0461539	1	2
Human Phenotype	Hypogonadism, female	20	3.68e-07	0.0001107	223.948	3	100	0.0461539	1	2
Disease Ontology	lung small cell carcinoma	1	3.95e-08	7.14822e-05	12.7147	9	5284	0.138461	2	84
Disease Ontology	Hajdu-Cheney syndrome	2	5.05e-08	4.56691e-05	430.669	3	52	0.0461539	1	1
Disease Ontology	adenocarcinoma of prostate	3	5.26e-08	3.17136e-05	30.6358	6	1462	0.0923077	2	28
Disease Ontology	recurrent hepatocellular carcinoma	4	1.19e-07	5.40473e-05	324.562	3	69	0.0461539	1	3
Disease Ontology	hemarthrosis	5	2.33e-07	8.43181e-05	260.404	3	86	0.0461539	1	2
Disease Ontology	hydatidiform mole	6	3.05e-07	9.1962e-05	238.242	3	94	0.0461539	1	4
Disease Ontology	neuroendocrine carcinoma	7	4.68e-07	0.00012098	9.46125	9	7101	0.138461	2	111
Disease Ontology	thoracic cancer	8	1.17032e-06	0.000264785	3.62404	18	37077	0.276923	10	668
Disease Ontology	systemic scleroderma	9	1.30153e-06	0.000261752	12.8706	7	4060	0.107692	3	89
Disease Ontology	gestational trophoblastic neoplasm	10	1.37622e-06	0.000249096	144.482	3	155	0.0461539	1	5
Disease Ontology	trophoblastic neoplasm	11	2.26559e-06	0.000372793	122.376	3	183	0.0461539	1	6
Disease Ontology	collagen disease	12	2.36858e-06	0.000357261	11.7479	7	4448	0.107692	3	100
Disease Ontology	Huntington's disease	13	2.52389e-06	0.000351402	23.6831	5	1576	0.0769231	2	21
Disease Ontology	lung carcinoma	14	3.25298e-06	0.000420564	7.46161	9	9004	0.138461	2	171
Disease Ontology	thoracic aortic aneurysm	15	3.57052e-06	0.000430842	105.14	3	213	0.0461539	1	5
Disease Ontology	nonspecific interstitial pneumonia	16	3.98712e-06	0.000451043	101.334	3	221	0.0461539	1	2
Disease Ontology	immune system disease	17	4.71992e-06	0.000502532	3.45787	17	36700	0.261539	7	749
Disease Ontology	acne	18	4.79135e-06	0.000481797	95.2969	3	235	0.0461539	1	6
Disease Ontology	malignant neoplasm of prostate	19	4.81302e-06	0.000458503	3.88798	15	28800	0.230769	7	542
Disease Ontology	malignant neoplasm of male genital organ or tract	20	6.22343e-06	0.00056322	3.80605	15	29420	0.230769	7	546
PANTHER Pathway	Anandamide degradation	1	5.27128e-05	0.00737979	191.408	2	78	0.0307692	1	1
Pathway Commons	glycogen biosynthesis II (from UDP-D-Glucose)	1	3.98712e-06	0.00558197	101.334	3	221	0.0461539	1	6
Pathway Commons	Wnt	2	5.50869e-06	0.00385608	10.3188	7	5064	0.107692	2	70
Pathway Commons	Glycogen synthesis	3	8.61445e-06	0.00402007	78.3034	3	286	0.0461539	1	6
Pathway Commons	Formation of the active cofactor, UDP-glucuronate	3	8.61445e-06	0.00402007	78.3034	3	286	0.0461539	1	6
Pathway Commons	Glucuronidation	3	8.61445e-06	0.00402007	78.3034	3	286	0.0461539	1	6
Pathway Commons	folate transformations	6	2.7991e-05	0.00653122	52.6936	3	425	0.0461539	1	9
Pathway Commons	anandamide degradation	7	6.56161e-05	0.0131232	171.607	2	87	0.0307692	1	2
Pathway Commons	Synthesis of GDP-mannose	8	0.000165073	0.0288878	108.187	2	138	0.0307692	1	3
Pathway Commons	Regulation of Insulin-like Growth Factor (IGF) Activity by Insulin-like Growth Factor Binding Proteins (IGFBPs)	9	0.0002558	0.0397911	24.8555	3	901	0.0461539	1	16
Pathway Commons	GDP-mannose metabolism	10	0.000312134	0.0436987	78.5781	2	190	0.0307692	1	6
Pathway Commons	Phase II conjugation	11	0.000323872	0.04122	22.922	3	977	0.0461539	1	32
Pathway Commons	GDP-mannose biosynthesis	12	0.000366561	0.0427654	72.475	2	206	0.0307692	1	6
BioCyc Pathway	glycogen biosynthesis II (from UDP-D-Glucose)	1	3.98712e-06	0.00109247	101.334	3	221	0.0461539	1	6
BioCyc Pathway	folate transformations	2	3.63114e-05	0.00497467	48.2646	3	464	0.0461539	1	10
BioCyc Pathway	anandamide degradation	3	6.56161e-05	0.00599294	171.607	2	87	0.0307692	1	2
BioCyc Pathway	GDP-mannose metabolism	4	0.000312134	0.0213812	78.5781	2	190	0.0307692	1	6
BioCyc Pathway	GDP-mannose biosynthesis	5	0.000366561	0.0200875	72.475	2	206	0.0307692	1	6
MGI Expression: Detected	TS12_future spinal cord	1	6.81e-09	4.76443e-05	12.6567	10	5898	0.153846	3	58
MGI Expression: Detected	TS12_future prosencephalon	2	9.29e-09	3.25194e-05	15.0739	9	4457	0.138461	2	51
MGI Expression: Detected	TS12_anterior pro-rhombomere;neural fold	3	1.17e-08	2.72663e-05	39.5667	6	1132	0.0923077	1	8
MGI Expression: Detected	TS12_future prosencephalon;neural fold	4	1.76e-08	3.07251e-05	36.9246	6	1213	0.0923077	1	11
MGI Expression: Detected	TS12_posterior pro-rhombomere;neural fold	5	1.84e-08	2.5797e-05	36.6227	6	1223	0.0923077	1	8
MGI Expression: Detected	TS12_future spinal cord;neural plate;neural fold	6	2.17e-08	2.52608e-05	35.6321	6	1257	0.0923077	1	10
MGI Expression: Detected	TS12_early hindbrain neural ectoderm;neural fold	7	2.32e-08	2.32163e-05	35.2119	6	1272	0.0923077	1	11
MGI Expression: Detected	TS12_future midbrain;neural fold	8	3.35e-08	2.93219e-05	33.0794	6	1354	0.0923077	1	12
MGI Expression: Detected	TS12_future midbrain	9	4.61e-08	3.5872e-05	12.4832	9	5382	0.138461	2	48
MGI Expression: Detected	TS21_embryo	10	5.27e-08	3.69049e-05	2.1204	40	140821	0.615385	19	2648
MGI Expression: Detected	Theiler_stage_21	11	5.57e-08	3.54426e-05	2.11655	40	141077	0.615385	19	2653
MGI Expression: Detected	TS20_brain;ventricular layer#	12	8.16e-08	4.75732e-05	28.4198	6	1576	0.0923077	1	13
MGI Expression: Detected	TS14_future spinal cord;neural tube;floor plate	13	9.04e-08	4.86738e-05	27.9236	6	1604	0.0923077	1	6
MGI Expression: Detected	TS13_future spinal cord;neural tube	14	1.12e-07	5.62237e-05	9.35923	10	7976	0.153846	3	97
MGI Expression: Detected	TS21_testis;germinal epithelium	15	1.44e-07	6.7184e-05	42.5594	5	877	0.0769231	1	11
MGI Expression: Detected	TS13_future spinal cord;neural plate	16	1.44e-07	6.3162e-05	13.5788	8	4398	0.123077	3	46
MGI Expression: Detected	TS12_early hindbrain neural ectoderm	17	1.54e-07	6.33326e-05	25.492	6	1757	0.0923077	1	20
MGI Expression: Detected	TS13_future spinal cord	18	1.67e-07	6.48896e-05	7.72548	11	10629	0.169231	4	136
MGI Expression: Detected	TS12_future rhombencephalon	19	2.4e-07	8.84328e-05	10.254	9	6552	0.138461	2	76
MGI Expression: Detected	TS12_anterior pro-rhombomere	20	3.28e-07	0.000114634	22.3836	6	2001	0.0923077	1	24
MSigDB Perturbation	Genes up-regulated in hES cells (human embryonic stem cells) after treatment with the ALK [Gene ID=238] inhibitor SB-431542 [PubChem=4521392].	1	7.15e-08	0.000169807	29.0652	6	1541	0.0923077	1	5
MSigDB Perturbation	Genes with hypermethylated DNA in lung cancer samples.	2	2.59181e-06	0.00307648	4.7718	13	20337	0.2	5	348
MSigDB Perturbation	Angiogenic and metastatic genes changed in RKO cells (colorectal cancer) upon perturbation of key components of AKT pathway.	3	2.6574e-06	0.00210289	116.035	3	193	0.0461539	1	6
MSigDB Perturbation	Selected gradually up-regulated genes whose expression profile follows that of HEMGN [Gene ID=55363] in the TLX1 [Gene ID=3195] Tet On iEBHX15-4 cells (pro-erythroblasts).	4	2.68453e-06	0.00159327	15.5304	6	2884	0.0923077	1	30
MSigDB Perturbation	Genes in the most frequently homozygous deleted loci in a panel of glioma cell lines.	5	4.00571e-06	0.00190191	14.4763	6	3094	0.0923077	1	50
MSigDB Perturbation	Selected gradually up-regulated genes whose expression profile follows that of HBZ [Gene ID=3050] in the TLX1 [Gene ID=3195] Tet On iEBHX15-4 cells (pro-erythroblasts).	6	6.18119e-06	0.00244569	13.41	6	3340	0.0923077	1	39
MSigDB Perturbation	Up-regulated genes in melanoma tumous that developed metastatic disease compared to primary melanoma that did not.	7	6.30901e-06	0.00213966	8.15282	8	7325	0.123077	2	178
MSigDB Perturbation	Genes down-regulated by trabectedin [PubChem=3199] and its synthetic analog phthalascidin Pt 650 in HCT116 cells (colon cancer).	8	1.08588e-05	0.00322234	12.1348	6	3691	0.0923077	2	41
MSigDB Perturbation	Genes up-regulated in MFCF-7 cells (breast cancer) upon stable autocrine expression of HG1 [Gene ID=2688].	9	1.70824e-05	0.00450594	7.09678	8	8415	0.123077	2	168
MSigDB Perturbation	Set 'Eed targets': genes identified by ChIP on chip as targets of the Polycomb protein EED [Gene ID=8726] in human embryonic stem cells.	10	4.21221e-05	0.00999979	2.50041	21	62695	0.323077	8	1009
MSigDB Perturbation	Genes down-regulated in mouse stroma of pancreatic adenocarcinoma zenografts after treatment with HhAntag, a hedgehog (Hh) pathway inhibitor.	11	5.09801e-05	0.0110024	5.2611	9	12770	0.138461	3	234
MSigDB Perturbation	Genes down-regulated in mARMS (molecular ARMS) compared to the mERMS (molecular ERMS) class of rhabdomyosarcoma tumors.	12	6.61006e-05	0.0130769	5.85427	8	10201	0.123077	3	172
MSigDB Perturbation	Genes up-regulated by TGFB1 [Gene ID=7040] in MCF10A cells (breast cancer): both wild-type and those lacking p21 [Gene ID=1026].	13	6.98731e-05	0.0127599	38.6784	3	579	0.0461539	1	15
MSigDB Perturbation	Genes in discrete regions of loss within 16q region detected in individual invasive breast cancer tumors.	14	0.000102302	0.0173475	33.983	3	659	0.0461539	2	17
MSigDB Perturbation	Set 'Suz12 targets': genes identified by ChIP on chip as targets of the Polycomb protein SUZ12 [Gene ID=23512] in human embryonic stem cells.	15	0.000110652	0.0175125	2.4174	20	61760	0.307692	7	986
MSigDB Perturbation	Down-regulated genes constituting the molecular signature of Burkitt 's lymphoma.	16	0.000112188	0.0166459	32.9335	3	680	0.0461539	1	14
MSigDB Perturbation	Genes up-regulated in the GIST (gastrointestinal stromal tumor) cell line resistant to imatinib [PubChem=5291] that may correlate with the morphological switch in these cells.	17	0.00014267	0.0199234	30.3452	3	738	0.0461539	1	14
MSigDB Perturbation	Genes down-regulated in MFCF-7 cells (breast cancer) by exogenous HG1 [Gene ID=2688].	18	0.000148996	0.0196509	7.54541	6	5936	0.0923077	1	99
MSigDB Perturbation	Nearest neighbors of TAL1 [Gene ID=6886], based on the close agreement of their expression profiles with that of TAL1 in pediatric T cell acute lymphoblastic leukemia (T-ALL)	19	0.000149582	0.0186898	29.8597	3	750	0.0461539	1	18
MSigDB Perturbation	Genes up-regulated in NIH3T3 cells (fibroblasts) transfrormed by expression of constitutively active (Q63L) form of RHOA [Gene ID=387] off plasmid vector; their expression did NOT reverted completely after treatment with Y27632 [PubChem=123862], an inhibitor of ROCK proteins.	20	0.000150754	0.0178945	29.7803	3	752	0.0461539	1	19
Transcription Factor Targets	Genes that are bound by both E2F4 and p130 in three different growth arrest conditions, identified by ChIP-chip in T98G and U2OS cells under growth arrest	1	0.00268099	0.0509388	5.25329	5	7105	0.0769231	1	222
Transcription Factor Targets	Targets of HNF1alpha, identified by ChIP-chip in hepatocytes	2	0.00336399	0.0319579	4.9806	5	7494	0.0769231	2	199
Transcription Factor Targets	Targets of HNF4alpha, identified by ChIP-chip in hepatocytes	3	0.00480203	0.0304129	2.06039	15	54346	0.230769	7	1466
Transcription Factor Targets	Targets of Oct4, identifed by ChIP-chip in embryonic stem cells	4	0.005908	0.028063	3.66707	6	12214	0.0923077	2	237
MSigDB Predicted Promoter Motifs	Motif NTGCGTRGGCGK matches EGR2: early growth response 2 (Krox-20 homolog, Drosophila)	1	7.38071e-05	0.0453914	6.85664	7	7621	0.107692	2	146
MSigDB miRNA Motifs	Targets of MicroRNA GTTATAT,MIR-410	1	0.000175879	0.0388692	7.31616	6	6122	0.0923077	1	82
MSigDB miRNA Motifs	Targets of MicroRNA ACTGTAG,MIR-139	2	0.000395151	0.0436642	6.28272	6	7129	0.0923077	1	110
MSigDB miRNA Motifs	Targets of MicroRNA TTGCACT,MIR-130A,MIR-301,MIR-130B	3	0.000436162	0.0321306	3.58288	10	20835	0.153846	4	332
MSigDB miRNA Motifs	Targets of MicroRNA TTTGCAC,MIR-19A,MIR-19B	4	0.000649368	0.0358776	3.14964	11	26071	0.169231	5	424
InterPro	Transcription factor SOX	1	5.09e-14	3.92e-10	60.0396	9	1119	0.138461	2	5
InterPro	CHCH	2	1.74e-09	6.71162e-06	103.68	5	360	0.0769231	1	6
InterPro	High mobility group, HMG1/HMG2	3	2.71e-09	6.95743e-06	17.4053	9	3860	0.138461	2	52
InterPro	High mobility group, superfamily	4	2.83e-09	5.45539e-06	17.3155	9	3880	0.138461	2	53
InterPro	Autoimmune regulator, AIRE	5	6.69e-09	1.03236e-05	829.436	3	27	0.0461539	1	1
InterPro	Apoptosis regulator, Bcl-2 related	6	7.5e-09	9.63445e-06	799.813	3	28	0.0461539	1	1
InterPro	Glycoside hydrolase, family 13, N-terminal	7	4.48e-08	4.93034e-05	447.895	3	50	0.0461539	1	1
InterPro	Rhodopsin-like GPCR transmembrane domain	8	1.19e-07	0.000115112	324.562	3	69	0.0461539	1	2
InterPro	Sp100	9	1.3e-07	0.000111598	315.419	3	71	0.0461539	1	5
InterPro	Alpha-amylase, C-terminal all beta	10	2.02e-07	0.000155462	273.107	3	82	0.0461539	1	6
InterPro	5-formyltetrahydrofolate cyclo-ligase	11	8.11e-07	0.000568316	172.268	3	130	0.0461539	1	2
InterPro	SAND domain	12	1.01342e-06	0.000651124	159.963	3	140	0.0461539	1	8
InterPro	Glycosyl hydrolase, family 13, catalytic domain	13	1.60081e-06	0.000949405	137.391	3	163	0.0461539	1	8
InterPro	Glycosyl hydrolase, family 13, all-beta	14	6.26061e-06	0.00344781	87.1392	3	257	0.0461539	1	10
InterPro	Apoptosis regulator, Bcl-2, BH1 motif, conserved site	15	1.24946e-05	0.00642222	69.1197	3	324	0.0461539	1	8
InterPro	Apoptosis regulator, Bcl-2, BH2 motif, conserved site	15	1.24946e-05	0.00642222	69.1197	3	324	0.0461539	1	8
InterPro	Peptidase M10A, cysteine switch, zinc binding site	17	1.39236e-05	0.00631475	66.6511	3	336	0.0461539	1	15
InterPro	Urea transporter	18	1.98517e-05	0.00850313	311.038	2	48	0.0307692	1	2
InterPro	Hemopexin/matrixin, conserved site	19	2.40828e-05	0.00977255	55.4326	3	404	0.0461539	1	17
InterPro	DENN	20	3.33794e-05	0.0128677	49.6558	3	451	0.0461539	1	9
TreeFam	A kinase (PRKA) anchor protein 10	1	4.35e-11	3.46e-07	663.549	4	45	0.0615385	1	1
TreeFam	domain-containing protein mitochondrial precursor Coiled-coil-helix-coiled-coil-helix	2	1.45e-10	5.74e-07	170.432	5	219	0.0769231	1	3
TreeFam	1,4-alpha-glucan-branching enzyme	3	4.48e-08	0.000118578	447.895	3	50	0.0461539	1	1
TreeFam	5-formyltetrahydrofolate cyclo-ligase	4	5.66e-08	0.000112503	414.718	3	54	0.0461539	1	1
TreeFam	DENN domain-containing protein 1A	5	6.68e-08	0.00010614	392.891	3	57	0.0461539	1	1
TreeFam	Integral membrane protein GPR180 precursor Transmembrane 145	6	1.19e-07	0.0001582	324.562	3	69	0.0461539	1	2
TreeFam	Autoimmune regulator PHD finger protein 12	7	1.6e-07	0.000181821	294.668	3	76	0.0461539	1	2
TreeFam	Transcription factor	8	2.83e-07	0.000280971	22.9572	6	1951	0.0923077	1	15
TreeFam	CUB and Sushi multiple domains 1	9	7.38e-07	0.00065165	177.736	3	126	0.0461539	1	1
TreeFam	1 precursor Crumbs homolog	10	2.57571e-06	0.00204691	117.25	3	191	0.0461539	1	4
TreeFam	Transcription factor SOX-14 SOX-21	11	3.37349e-06	0.00243719	107.152	3	209	0.0461539	1	2
TreeFam	CUB and sushi domain-containing protein precursor	12	7.41621e-06	0.00491138	82.3337	3	272	0.0461539	1	5
TreeFam	MYOM1-202/MYOM2/MYOM3-204	13	1.13805e-05	0.00695701	71.3209	3	314	0.0461539	1	2
TreeFam	Apoptosis regulator	14	1.55889e-05	0.0088489	64.1684	3	349	0.0461539	1	8
TreeFam	Zinc finger homeobox protein	15	1.57221e-05	0.00832958	63.9851	3	350	0.0461539	1	4
TreeFam	Urea transporter, kidney erythrocyte	16	1.98517e-05	0.00986008	311.038	2	48	0.0307692	1	2
TreeFam	Sialic acid-binding Ig-like lectin 15 precursor	17	2.24329e-05	0.0104867	292.742	2	51	0.0307692	1	1
TreeFam	Homeobox protein	18	4.94393e-05	0.0218275	43.485	3	515	0.0461539	1	7
TreeFam	Mannose-1-phosphate guanyltransferase alpha	19	5.27128e-05	0.0220478	191.408	2	78	0.0307692	1	1
TreeFam	Fatty-acid amide hydrolase 1	19	5.27128e-05	0.0220478	191.408	2	78	0.0307692	1	1
HGNC Gene Families	SOX	1	4.63e-11	1.65e-08	27.7966	9	2417	0.138461	2	19
HGNC Gene Families	CHCHD	2	6.33e-10	1.13e-07	126.954	5	294	0.0769231	1	6
HGNC Gene Families	AKAP	3	6.15e-08	7.29814e-06	50.5754	5	738	0.0769231	2	16
HGNC Gene Families	BLOODGROUP, SLC	4	3.70443e-06	0.000329695	710.945	2	21	0.0307692	1	1
HGNC Gene Families	SIGLEC	5	0.000271081	0.019301	84.3494	2	177	0.0307692	1	7
HGNC Gene Families	IRX	6	0.000554495	0.0329	19.0432	3	1176	0.0461539	1	6
REVIGO output from GREAT for probes differentially methylated in passage methods
Term_ID	Description	Frequency	Plot_X	Plot_Y	Plot_size	Value	Uniqueness	Dispensability	Representative	Eliminated
GO:0021872	Forebrain generation of neurons	0.00093	-5.909	2.382	1.771	0	0.383	0	21872	0
GO:0015942	Formate metabolic process	3e-05	2.166	-5.13	0.301	0.001	0.869	0.016	15942	0
GO:0009396	Folic acid-containing compound biosynthetic process	0.0008	3.141	5.986	1.708	0.0115	0.774	0.054	9396	0
→ GO:0046653	Tetrahydrofolate metabolic process	0.0003	null	null	1.279	0.0173	0.787	0.885	9396	1
GO:0005978	Glycogen biosynthetic process	0.00124	4.525	2.5	1.898	0.0129	0.852	0.185	5978	0
GO:0001957	Intramembranous ossification	0.0002	-5.149	-2.627	1.114	0.0113	0.62	0.205	1957	0
GO:0001955	Blood vessel maturation	0.00013	-3.555	0.807	0.903	0.0054	0.539	0.277	1955	0
GO:0045661	Regulation of myoblast differentiation	0.00047	-4.664	3.256	1.477	0.0288	0.367	0.352	45661	0
→ GO:0045663	Positive regulation of myoblast differentiation	0.00027	null	null	1.23	0.0298	0.376	0.916	45661	1
→ GO:0045662	Negative regulation of myoblast differentiation	0.0002	null	null	1.114	0.0121	0.382	0.887	45661	1
GO:0002089	Lens morphogenesis in camera-type eye	0.00074	-5.741	0.692	1.672	0.0011	0.338	0.363	2089	0
→ GO:0043010	Camera-type eye development	0.00609	null	null	2.588	0.03	0.305	0.85	2089	1
→ GO:0048593	Camera-type eye morphogenesis	0.00239	null	null	2.182	0.0304	0.305	0.886	2089	1
→ GO:0002088	Lens development in camera-type eye	0.00165	null	null	2.021	0.0119	0.341	0.858	2089	1
→ GO:0003388	Neuron development involved in amphid sensory organ development	0.00403	null	null	2.408	0.0145	0.261	0.71	2089	1
GO:0060343	Trabecula formation	0.00049	-6.657	0.893	1.491	0.0164	0.402	0.503	60343	0
→ GO:0060346	Bone trabecula formation	0.00025	null	null	1.204	0.0007	0.417	0.954	60343	1
GO:0021879	Forebrain neuron differentiation	0.00063	-6.18	2.999	1.602	0.0002	0.355	0.65	21879	0
→ GO:0021884	Forebrain neuron development	0.0003	null	null	1.279	0	0.357	0.901	21879	1
→ GO:0021954	Central nervous system neuron development	0.00128	null	null	1.908	0.0006	0.357	0.835	21879	1

## Sheet: H
Supplementary Table 6H
GREAT output for probes unmethylated in serum replacement media/Mefs
# GREAT version 1.8	Species assembly: hg18	Association rule: Basal+extension: 5000 bp upstream, 1000 bp downstream, 1000000 bp max extension, curated regulatory domains included
# Ontology	Term Name	Hyper Rank	Hyper Raw P-Value	Hyper FDR Q-Val	Hyper Fold Enrichment	Hyper Foreground Region Hits	Hyper Total Regions	Hyper Region Set Coverage	Hyper Foreground Gene Hits	Total Genes Annotated
GO Molecular Function	miRNA binding	1	2.61e-28	8.28e-25	76.2678	18	299	0.0469974	1	2
GO Molecular Function	palmitoyl-(protein) hydrolase activity	2	1.86e-24	2.94e-21	107.494	14	165	0.0365535	1	2
GO Molecular Function	tryptophan-tRNA ligase activity	3	2.41e-24	2.55e-21	105.574	14	168	0.0365535	1	2
GO Molecular Function	cAMP-dependent protein kinase inhibitor activity	4	6.65e-18	5.28e-15	58.248	12	261	0.0313316	1	5
GO Molecular Function	arachidonate 5-lipoxygenase activity	5	8.14e-15	5.16e-12	76.0136	9	150	0.0234987	1	2
GO Molecular Function	glutaminyl-peptide cyclotransferase activity	6	4.05e-14	2.14e-11	158.362	7	56	0.0182768	1	1
GO Molecular Function	arachidonic acid binding	7	9.72e-14	4.4e-11	57.8784	9	197	0.0234987	1	4
GO Molecular Function	icosatetraenoic acid binding	8	4.09e-13	1.62e-10	49.3595	9	231	0.0234987	1	6
GO Molecular Function	aldehyde dehydrogenase [NAD(P)+] activity	9	1.4e-11	4.93e-09	33.2421	9	343	0.0234987	2	6
GO Molecular Function	benzodiazepine receptor activity	10	2.97e-11	9.4e-09	63.3447	7	140	0.0182768	2	7
GO Molecular Function	aldehyde dehydrogenase (NAD) activity	11	1.89e-10	5.46e-08	24.7333	9	461	0.0234987	2	9
GO Molecular Function	protein serine/threonine kinase inhibitor activity	12	2.26e-10	5.96e-08	13.2543	12	1147	0.0313316	1	18
GO Molecular Function	aminoacyl-tRNA ligase activity	13	1.66e-09	4.04e-07	8.67735	14	2044	0.0365535	1	47
GO Molecular Function	promoter binding	15	2.28e-08	4.82701e-06	3.45035	28	10281	0.0731071	6	123
GO Molecular Function	DNA regulatory region binding	16	3.41e-08	6.7609e-06	3.38386	28	10483	0.0731071	6	127
GO Molecular Function	protein kinase inhibitor activity	17	3.53e-08	6.58397e-06	7.48278	13	2201	0.0339426	2	38
GO Molecular Function	fucose-1-phosphate guanylyltransferase activity	18	3.78e-08	6.66171e-06	123.599	4	41	0.0104439	1	1
GO Molecular Function	kinase inhibitor activity	19	4.06e-08	6.77547e-06	7.3921	13	2228	0.0339426	2	39
GO Molecular Function	guanine deaminase activity	20	1.07e-07	1.69304e-05	316.723	3	12	0.0078329	1	1
GO Molecular Function	antiporter activity	21	1.33e-07	2.01155e-05	6.07414	14	2920	0.0365535	3	66
GO Biological Process	embryonic cranial skeleton morphogenesis	1	4.37e-38	3.13e-34	23.4963	37	1995	0.0966057	2	24
GO Biological Process	embryonic organ morphogenesis	2	8.33e-37	2.99e-33	7.15105	68	12047	0.177546	8	154
GO Biological Process	detection of mechanical stimulus involved in equilibrioception	3	2.04e-31	4.86e-28	112.335	18	203	0.0469974	1	2
GO Biological Process	embryonic organ development	4	1.53e-30	2.74e-27	5.06785	74	18499	0.193212	11	235
GO Biological Process	regulation of osteoblast differentiation	5	9.72e-29	1.39e-25	11.6174	39	4253	0.101828	4	51
GO Biological Process	embryonic skeletal system morphogenesis	6	4.22e-28	5.04e-25	10.6798	40	4745	0.104439	3	64
GO Biological Process	diencephalon morphogenesis	7	8.3e-28	8.5e-25	60.0273	19	401	0.0496084	2	3
GO Biological Process	olfactory placode formation	8	5.69e-27	5.1e-24	64.4183	18	354	0.0469974	1	3
GO Biological Process	post-embryonic body morphogenesis	9	1.97e-26	1.57e-23	89.2964	16	227	0.0417755	1	2
GO Biological Process	embryonic skeletal system development	10	3.58e-26	2.57e-23	7.90271	45	7214	0.117494	5	86
GO Biological Process	skeletal system development	11	3.99e-26	2.6e-23	4.06774	78	24293	0.203655	13	363
GO Biological Process	embryonic morphogenesis	12	1.22e-25	7.29e-23	3.80755	82	27284	0.214099	14	365
GO Biological Process	forebrain morphogenesis	13	1.24e-24	6.85e-22	40.8675	19	589	0.0496084	2	8
GO Biological Process	positive regulation of Notch signaling pathway	14	1.76e-24	8.99e-22	46.922	18	486	0.0469974	1	8
GO Biological Process	detection of mechanical stimulus involved in sensory perception of sound	14	1.76e-24	8.99e-22	46.922	18	486	0.0469974	1	8
GO Biological Process	tryptophanyl-tRNA aminoacylation	16	2.41e-24	1.08e-21	105.574	14	168	0.0365535	1	2
GO Biological Process	equilibrioception	17	2.92e-24	1.23e-21	45.6082	18	500	0.0469974	1	8
GO Biological Process	lens induction in camera-type eye	18	1.42e-23	5.64e-21	41.7657	18	546	0.0469974	1	4
GO Biological Process	nose development	19	3.07e-23	1.16e-20	21.4728	23	1357	0.0600522	2	10
GO Biological Process	adenohypophysis development	20	1.45e-22	5.21e-20	31.7141	19	759	0.0496084	2	11
GO Cellular Component	trans-Golgi network membrane	1	5.07e-27	5.16e-24	96.987	16	209	0.0417755	1	3
GO Cellular Component	heterotrimeric G-protein complex	2	1.24e-12	6.32e-10	11.8125	16	1716	0.0417755	1	26
GO Cellular Component	collagen type VII	3	1.25e-11	4.25e-09	263.936	5	24	0.0130548	1	1
GO Cellular Component	trans-Golgi network	4	1.7e-11	4.34e-09	9.88795	16	2050	0.0417755	1	56
GO Cellular Component	extrinsic to plasma membrane	5	2.03e-10	4.14e-08	7.07103	18	3225	0.0469974	2	57
GO Cellular Component	integral to synaptic vesicle membrane	6	1.39e-08	2.35378e-06	68.8529	5	92	0.0130548	1	3
GO Cellular Component	extrinsic to membrane	7	5.26e-08	7.65145e-06	4.91467	18	4640	0.0469974	2	94
GO Cellular Component	cell leading edge	8	2.33e-07	2.96605e-05	3.24684	26	10145	0.0678851	4	181
GO Cellular Component	nuclear membrane	9	3e-07	3.39716e-05	3.79363	21	7013	0.0548303	4	127
GO Cellular Component	microtubule-based flagellum	10	5.01e-07	5.0977e-05	11.9659	8	847	0.0208877	3	25
GO Cellular Component	ruffle	11	1.59893e-06	0.000147974	4.3055	16	4708	0.0417755	1	81
GO Cellular Component	Arp2/3 protein complex	12	1.66444e-06	0.0001412	26.2841	5	241	0.0130548	1	7
GO Cellular Component	nuclear envelope	14	2.06856e-06	0.000150414	2.81231	27	12163	0.0704961	6	241
GO Cellular Component	transcription factor complex	15	3.85386e-06	0.000261548	2.65775	28	13347	0.0731071	6	211
GO Cellular Component	hemidesmosome	16	4.3785e-06	0.000278582	21.5458	5	294	0.0130548	1	4
GO Cellular Component	flagellar axoneme	17	1.2116e-05	0.000725532	29.4626	4	172	0.0104439	1	4
GO Cellular Component	excitatory synapse	18	3.36587e-05	0.00190358	14.0766	5	450	0.0130548	1	6
GO Cellular Component	flagellum	19	5.29083e-05	0.00283477	6.27175	8	1616	0.0208877	3	44
GO Cellular Component	podosome	20	9.47845e-05	0.00482453	11.2914	5	561	0.0130548	1	6
GO Cellular Component	retromer complex	21	0.000101593	0.00492483	34.2403	3	111	0.0078329	1	3
Mouse Phenotype	abnormal dorsoventral coat patterning	1	3.93e-43	2.55e-39	131.058	24	232	0.0626632	2	4
Mouse Phenotype	decreased diameter of humerus	2	1.47e-40	4.78e-37	172.758	21	154	0.0548303	1	2
Mouse Phenotype	decreased cranium width	3	3.55e-37	7.67e-34	121.483	21	219	0.0548303	1	4
Mouse Phenotype	broad nasal bridge	4	8.13e-34	1.32e-30	84.9992	21	313	0.0548303	1	3
Mouse Phenotype	enlarged pancreas	5	2.02e-33	2.62e-30	28.2578	30	1345	0.078329	2	18
Mouse Phenotype	absent palatine gland	6	3.31e-33	3.58e-30	139.902	18	163	0.0469974	1	1
Mouse Phenotype	absent anterior lingual gland	6	3.31e-33	3.58e-30	139.902	18	163	0.0469974	1	1
Mouse Phenotype	abnormal pancreas size	8	6.06e-33	4.91e-30	14.3965	40	3520	0.104439	3	48
Mouse Phenotype	abnormal ventral coat pigmentation	9	1.63e-32	1.17e-29	73.9021	21	360	0.0548303	1	6
Mouse Phenotype	small clavicle	10	3.09e-32	2e-29	71.7109	21	371	0.0548303	1	7
Mouse Phenotype	increased prostaglandin level	11	1.28e-31	7.55e-29	39.4425	25	803	0.0652742	2	18
Mouse Phenotype	short metatarsal bones	12	2.87e-31	1.55e-28	64.5746	21	412	0.0548303	1	7
Mouse Phenotype	absent cochlear nerve compound action potential	13	5.72e-31	2.85e-28	87.5308	19	275	0.0496084	2	4
Mouse Phenotype	abnormal palatine gland morphology	14	1.86e-29	8.63e-27	88.0466	18	259	0.0469974	1	2
Mouse Phenotype	abnormal sulcus ampullaris morphology	15	2e-29	8.65e-27	87.708	18	260	0.0469974	1	3
Mouse Phenotype	abnormal esophageal squamous epithelium morphology	16	2.31e-29	9.34e-27	87.0384	18	262	0.0469974	1	3
Mouse Phenotype	abnormal scapular spine morphology	17	4.4e-29	1.68e-26	44.311	22	629	0.0574412	2	7
Mouse Phenotype	dilated cochlea	18	2.04e-28	7.35e-26	77.3019	18	295	0.0469974	1	3
Mouse Phenotype	abnormal prostaglandin level	19	2.73e-27	9.33e-25	26.3059	25	1204	0.0652742	2	31
Mouse Phenotype	absent ectoplacental cone	20	6.31e-27	2.05e-24	64.0564	18	356	0.0469974	1	5
Human Phenotype	Absent proximal finger flexion creases	1	2.27e-42	1.37e-38	207.85	21	128	0.0548303	1	1
Human Phenotype	Prominent protruding coccyx	1	2.27e-42	1.37e-38	207.85	21	128	0.0548303	1	1
Human Phenotype	Anterior rounding of vertebral bodies	1	2.27e-42	1.37e-38	207.85	21	128	0.0548303	1	1
Human Phenotype	Facial hirsutism	1	2.27e-42	1.37e-38	207.85	21	128	0.0548303	1	1
Human Phenotype	Small, simple ears	5	1.47e-41	1.77e-38	191.401	21	139	0.0548303	1	2
Human Phenotype	Hypoplastic ischia	6	6.04e-41	6.07e-38	179.762	21	148	0.0548303	1	2
Human Phenotype	Hydranencephaly	7	2.27e-40	1.95e-37	169.457	21	157	0.0548303	1	2
Human Phenotype	Abnormality of the ischial bones	8	7.72e-39	5.81e-36	144.591	21	184	0.0548303	1	3
Human Phenotype	Alveolar ridge overgrowth	9	1.24e-38	8.3e-36	141.515	21	188	0.0548303	1	3
Human Phenotype	Abnormality of the coccyx	10	7.77e-37	4.68e-34	117.202	21	227	0.0548303	1	2
Human Phenotype	Aplasia/Hypoplasia involving bones of the thorax	11	3.63e-36	1.99e-33	17.4985	40	2896	0.104439	3	45
Human Phenotype	Mesomelia	12	3.36e-35	1.69e-32	98.5361	21	270	0.0548303	1	7
Human Phenotype	Ambiguous genitalia, female	13	5.36e-34	2.48e-31	86.6604	21	307	0.0548303	1	5
Human Phenotype	Long clavicles	14	1.6e-33	6.87e-31	82.3676	21	323	0.0548303	1	7
Human Phenotype	Hypoplastic pubic bones	15	4.11e-32	1.65e-29	70.7573	21	376	0.0548303	1	5
Human Phenotype	Ambiguous genitalia, male	16	1.17e-31	4.42e-29	67.3538	21	395	0.0548303	1	7
Human Phenotype	Aplasia/Hypoplasia involving the pelvis	17	7.48e-31	2.65e-28	61.728	21	431	0.0548303	1	7
Human Phenotype	Microphthalmos	18	7.64e-31	2.56e-28	13.2712	39	3723	0.101828	2	52
Human Phenotype	Simple ears	19	8.25e-31	2.62e-28	61.4428	21	433	0.0548303	1	7
Human Phenotype	Anencephaly	20	1.22e-30	3.66e-28	60.3282	21	441	0.0548303	1	8
Disease Ontology	malignant teratoma	1	1.5e-30	2.71e-27	100.903	18	226	0.0469974	1	2
Disease Ontology	teratoma	2	2.17e-28	1.96e-25	77.0408	18	296	0.0469974	1	5
Disease Ontology	microphthalmia	3	1.04e-26	6.3e-24	62.3062	18	366	0.0469974	1	4
Disease Ontology	ampullary carcinoma	4	2.44e-24	1.1e-21	46.0688	18	495	0.0469974	1	2
Disease Ontology	small intestine carcinoma	5	6.01e-23	2.18e-20	38.5204	18	592	0.0469974	1	4
Disease Ontology	malignant tumor of extrahepatic bile duct	6	1.18e-21	3.57e-19	32.5772	18	700	0.0469974	1	4
Disease Ontology	signet ring cell carcinoma	7	2.78e-20	7.18e-18	27.245	18	837	0.0469974	1	8
Disease Ontology	intestinal cancer	8	4.4e-15	9.95e-13	13.6225	18	1674	0.0469974	1	26
Disease Ontology	intestinal neoplasm	9	2.22e-14	4.47e-12	12.3733	18	1843	0.0469974	1	28
Disease Ontology	hepatobiliary neoplasm	10	6.63e-14	1.2e-11	5.21221	32	7778	0.0835509	3	118
Disease Ontology	bile duct cancer	11	1.03e-13	1.7e-11	8.22172	22	3390	0.0574412	2	53
Disease Ontology	refractive error	12	1.56e-13	2.35e-11	11.0111	18	2071	0.0469974	1	31
Disease Ontology	bilateral breast cancer	13	1.43e-12	1.99e-10	9.62603	18	2369	0.0469974	1	29
Disease Ontology	pancreatic carcinoma	14	2.13e-12	2.76e-10	5.98721	25	5290	0.0652742	3	84
Disease Ontology	bile duct disease	15	6.74e-12	8.13e-10	6.62664	22	4206	0.0574412	2	75
Disease Ontology	complex genetic disease	16	2.04e-11	2.31e-09	8.17057	18	2791	0.0469974	1	38
Disease Ontology	neoplasm, cystic, mucinous, and serous	17	3.09e-11	3.29e-09	7.96232	18	2864	0.0469974	1	41
Disease Ontology	biliary tract cancer	18	3.75e-11	3.78e-09	6.05116	22	4606	0.0574412	2	69
Disease Ontology	malignant neoplasm of pancreas	19	6.48e-11	6.17e-09	3.60197	36	12662	0.0939948	5	208
Disease Ontology	malignant retroperitoneal cancer	20	3.59e-10	3.25e-08	3.37888	36	13498	0.0939948	5	219
MSigDB Cancer Neighborhood	Neighborhood of CCNI	1	4.75e-09	2.02621e-06	6.66347	16	3042	0.0417755	1	78
MSigDB Cancer Neighborhood	Neighborhood of NPM1	2	2.77467e-06	0.000592392	3.55764	19	6766	0.0496084	2	161
MSigDB Cancer Neighborhood	Neighborhood of ANP32B	3	3.63995e-06	0.000518087	3.35379	20	7555	0.0522193	3	181
MSigDB Cancer Neighborhood	Neighborhood of NME2	4	1.09951e-05	0.00117372	3.5094	17	6137	0.0443864	2	152
MSigDB Cancer Neighborhood	Neighborhood of BMPR2	5	1.31852e-05	0.00112602	5.75076	10	2203	0.0261097	2	48
MSigDB Cancer Neighborhood	Neighborhood of ACTG1	6	1.78711e-05	0.00127182	3.54066	16	5725	0.0417755	1	142
MSigDB Cancer Neighborhood	Neighborhood of ACP1	7	4.01157e-05	0.00244706	2.92799	19	8221	0.0496084	2	186
MSigDB Cancer Neighborhood	Neighborhood of AP2M1	8	6.02448e-05	0.00321556	2.74755	20	9222	0.0522193	3	203
MSigDB Cancer Neighborhood	Neighborhood of UBE2I	9	6.64982e-05	0.00315497	2.72743	20	9290	0.0522193	3	220
MSigDB Cancer Neighborhood	Neighborhood of RAB3A	10	8.16456e-05	0.00348627	4.61864	10	2743	0.0261097	2	83
MSigDB Cancer Neighborhood	Neighborhood of RAN	11	0.000176798	0.00686299	2.53227	20	10006	0.0522193	3	254
MSigDB Cancer Neighborhood	Neighborhood of PAK2	12	0.000820024	0.0291792	7.03048	5	901	0.0130548	1	27
MSigDB Cancer Neighborhood	Neighborhood of MSN	13	0.00106051	0.0348338	6.63295	5	955	0.0130548	1	24
MSigDB Cancer Neighborhood	Neighborhood of MAP3K14	14	0.00113735	0.0346891	3.29063	10	3850	0.0261097	2	107
MSigDB Cancer Neighborhood	Neighborhood of SERPINB5	15	0.00116164	0.0330681	6.49689	5	975	0.0130548	1	27
MSigDB Cancer Neighborhood	Neighborhood of CDH3	16	0.00135556	0.0361764	6.27175	5	1010	0.0130548	1	26
MSigDB Cancer Neighborhood	Neighborhood of DCC	17	0.00151858	0.0381431	3.16328	10	4005	0.0261097	2	99
MSigDB Cancer Neighborhood	Neighborhood of CCNA1	18	0.00180827	0.0428962	4.11711	7	2154	0.0182768	2	58
PANTHER Pathway	Cadherin signaling pathway	1	6.25e-11	8.75e-09	4.70122	27	7276	0.0704961	9	124
PANTHER Pathway	5-Hydroxytryptamine degredation	2	6.82e-08	4.77365e-06	12.4749	9	914	0.0234987	2	19
PANTHER Pathway	Metabotropic glutamate receptor group I pathway	3	3.04187e-05	0.00141954	8.15846	7	1087	0.0182768	1	25
PANTHER Pathway	Wnt signaling pathway	4	3.58563e-05	0.00125497	2.30388	29	15947	0.075718	10	264
PANTHER Pathway	Xanthine and guanine salvage pathway	5	8.1379e-05	0.00227861	36.8998	3	103	0.0078329	1	4
PANTHER Pathway	Purine metabolism	6	0.000282096	0.00658224	24.2081	3	157	0.0078329	1	4
PANTHER Pathway	Angiogenesis	7	0.00123981	0.0247962	2.21525	19	10866	0.0496084	8	153
Pathway Commons	PKA activation in glucagon signalling	1	2.46e-18	3.44e-15	27.8821	16	727	0.0417755	1	11
Pathway Commons	G alpha (z) signalling events	2	3.56e-17	2.49e-14	23.4882	16	863	0.0417755	1	8
Pathway Commons	Adrenaline signalling through Alpha-2 adrenergic receptor	2	3.56e-17	2.49e-14	23.4882	16	863	0.0417755	1	8
Pathway Commons	Mitochondrial tRNA aminoacylation	4	2.49e-13	8.7e-11	17.0707	14	1039	0.0365535	1	21
Pathway Commons	Class C/3 (Metabotropic glutamate/pheromone receptors)	5	2.84e-10	7.96e-08	5.16641	23	5640	0.0600522	2	94
Pathway Commons	tRNA Aminoacylation	6	3.64e-10	8.5e-08	9.77756	14	1814	0.0365535	1	42
Pathway Commons	Regulation of gene expression in late stage (branching morphogenesis) pancreatic bud precursor cells	7	1.86e-09	3.72e-07	15.3006	10	828	0.0261097	1	10
Pathway Commons	Regulation of gene expression in early pancreatic precursor cells	8	9.56e-09	1.67299e-06	12.8619	10	985	0.0261097	1	12
Pathway Commons	Platelet Aggregation (Plug Formation)	9	2.91e-08	4.53337e-06	4.5877	20	5523	0.0522193	2	99
Pathway Commons	fatty acid alpha-oxidation	10	5.06e-08	7.08335e-06	115.172	4	44	0.0104439	1	1
Pathway Commons	ADP signalling through P2Y purinoceptor 12	11	9.08e-08	1.15624e-05	5.36535	16	3778	0.0417755	1	66
Pathway Commons	GDP-L-fucose biosynthesis II (from L-fucose)	12	2.82e-07	3.28533e-05	75.6354	4	67	0.0104439	1	2
Pathway Commons	G alpha (s) signalling events	13	2.91e-07	3.13849e-05	4.91282	16	4126	0.0417755	1	74
Pathway Commons	Calcitonin-like ligand receptors	14	5.87e-07	5.87123e-05	4.65555	16	4354	0.0417755	1	80
Pathway Commons	G alpha (i) signalling events	15	1.4114e-06	0.000131731	4.34798	16	4662	0.0417755	1	82
Pathway Commons	Formyl peptide receptors bind formyl peptides and many other ligands	16	1.47025e-06	0.000128647	4.33404	16	4677	0.0417755	1	83
Pathway Commons	Regulation of Insulin Secretion by Glucagon-like Peptide-1	17	1.47425e-06	0.000121409	4.33311	16	4678	0.0417755	1	90
Pathway Commons	Vasopressin-like receptors	18	2.40756e-06	0.000187254	4.16827	16	4863	0.0417755	1	88
Pathway Commons	Activation of C3 and C5	19	2.73769e-06	0.000201724	4.12585	16	4913	0.0417755	1	91
Pathway Commons	Alternative complement activation	20	3.30111e-06	0.000231078	4.06463	16	4987	0.0417755	1	93
BioCyc Pathway	fatty acid &alpha;-oxidation	1	2.08e-10	5.71e-08	24.4679	9	466	0.0234987	2	10
BioCyc Pathway	tRNA charging pathway	2	3.91e-10	5.36e-08	9.72396	14	1824	0.0365535	1	41
BioCyc Pathway	GDP-L-fucose biosynthesis II (from L-fucose)	3	2.82e-07	2.57195e-05	75.6354	4	67	0.0104439	1	2
BioCyc Pathway	putrescine degradation III	4	3.43406e-06	0.000235233	40.5406	4	125	0.0104439	1	5
BioCyc Pathway	phenylalanine degradation IV (mammalian, via side chain)	5	4.79803e-06	0.000262932	37.2616	4	136	0.0104439	1	5
BioCyc Pathway	noradrenaline and adrenaline degradation	6	1.68185e-05	0.000768044	27.0993	4	187	0.0104439	1	9
BioCyc Pathway	ethanol degradation IV (peroxisomal)	7	1.78998e-05	0.000700648	26.6714	4	190	0.0104439	1	7
BioCyc Pathway	tryptophan degradation X (mammalian, via tryptamine)	8	1.94198e-05	0.000665129	26.1215	4	194	0.0104439	1	6
BioCyc Pathway	ethanol degradation II (cytosol)	9	3.0611e-05	0.000931934	23.2457	4	218	0.0104439	1	12
BioCyc Pathway	salvage pathways of guanine, xanthine, and their nucleosides	10	3.41768e-05	0.000936445	49.3595	3	77	0.0078329	1	3
BioCyc Pathway	oxidative ethanol degradation III (microsomal)	11	5.12843e-05	0.00127745	20.3517	4	249	0.0104439	1	8
BioCyc Pathway	serotonin degradation	12	0.000129824	0.00296432	15.986	4	317	0.0104439	1	11
BioCyc Pathway	dopamine degradation	13	0.000151356	0.00319012	15.3563	4	330	0.0104439	1	9
MSigDB Pathway	CCR3 signaling in Eosinophils	1	8.41e-21	7.4e-18	22.5828	20	1122	0.0522193	2	25
MSigDB Pathway	fl-arrestins in GPCR Desensitization	2	1.89e-20	8.32e-18	32.2413	17	668	0.0443864	2	11
MSigDB Pathway	Role of fl-arrestins in the activation and targeting of MAP kinases	3	6.31e-20	1.85e-17	35.1915	16	576	0.0417755	1	13
MSigDB Pathway	How Progesterone Initiates Oocyte Membrane	4	3.83e-19	8.43e-17	16.722	21	1591	0.0548303	2	35
MSigDB Pathway	Roles of fl-arrestin-dependent Recruitment of Src Kinases in GPCR Signaling	5	2.2e-18	3.88e-16	28.0752	16	722	0.0417755	1	16
MSigDB Pathway	Cystic Fibrosis Transmembrane Conductance Regulator And Beta 2 Adrenergic Receptor Pathway	6	1.14e-17	1.67e-15	25.2747	16	802	0.0417755	1	13
MSigDB Pathway	Phospholipase C-epsilon pathway	7	1.46e-17	1.84e-15	24.8715	16	815	0.0417755	1	13
MSigDB Pathway	Genes involved in E2F transcriptional targets at G1/S	8	1.79e-17	1.97e-15	18.7997	18	1213	0.0469974	1	22
MSigDB Pathway	Attenuation of GPCR Signaling	9	5.08e-17	4.96e-15	22.9562	16	883	0.0417755	1	14
MSigDB Pathway	Tryptophan metabolism	10	6.17e-16	5.43e-14	15.2945	18	1491	0.0469974	2	41
MSigDB Pathway	Genes involved in E2F mediated regulation of DNA replication	11	7.57e-16	6.05e-14	15.112	18	1509	0.0469974	1	33
MSigDB Pathway	Long-term depression	12	4.99e-15	3.66e-13	8.94094	23	3259	0.0600522	2	70
MSigDB Pathway	Corticosteroids and cardioprotection	13	9.96e-15	6.74e-13	16.2814	16	1245	0.0417755	1	20
MSigDB Pathway	Activation of Csk by cAMP-dependent Protein Kinase Inhibits Signaling through the T Cell Receptor	14	1.48e-13	9.28e-12	13.6225	16	1488	0.0417755	1	31
MSigDB Pathway	Genes involved in Mitochondrial tRNA aminoacylation	15	1.7e-13	9.99e-12	17.5609	14	1010	0.0365535	1	20
MSigDB Pathway	Transcription factor CREB and its extracellular signals	16	4.18e-13	2.3e-11	12.7086	16	1595	0.0417755	1	28
MSigDB Pathway	Vasopressin-regulated water reabsorption	17	6.09e-13	3.15e-11	11.1476	17	1932	0.0443864	2	45
MSigDB Pathway	Erk1/Erk2 Mapk Signaling pathway	18	2.63e-12	1.28e-10	11.2301	16	1805	0.0417755	1	29
MSigDB Pathway	Genes involved in G(s)-alpha mediated events in glucagon signalling	19	3.81e-12	1.76e-10	10.951	16	1851	0.0417755	1	27
MSigDB Pathway	Genes involved in Glucagon-type ligand receptors	20	5.77e-12	2.54e-10	10.6462	16	1904	0.0417755	1	33
MGI Expression: Detected	TS12_chorion;ectoderm	1	4.23e-28	2.96e-24	74.2804	18	307	0.0469974	1	3
MGI Expression: Detected	TS17_intraretinal space	2	1.27e-27	4.44e-24	69.9511	18	326	0.0469974	1	2
MGI Expression: Detected	TS19_enteric nervous system	3	1.53e-27	3.56e-24	42.9802	21	619	0.0548303	2	8
MGI Expression: Detected	TS18_extraembryonic component;cardiovascular system;arterial system;umbilical artery	4	5.25e-24	9.19e-21	63.3447	16	320	0.0417755	1	4
MGI Expression: Detected	TS18_extraembryonic component;cardiovascular system;venous system;umbilical vein	4	5.25e-24	9.19e-21	63.3447	16	320	0.0417755	1	4
MGI Expression: Detected	TS12_chorion	6	1.33e-23	1.55e-20	41.9192	18	544	0.0469974	1	8
MGI Expression: Detected	TS18_umbilical artery	7	2.72e-22	2.72e-19	49.5606	16	409	0.0417755	1	4
MGI Expression: Detected	TS18_umbilical vein	7	2.72e-22	2.72e-19	49.5606	16	409	0.0417755	1	4
MGI Expression: Detected	TS15_primordial germ cells	9	5.44e-22	4.23e-19	34.0359	18	670	0.0469974	1	9
MGI Expression: Detected	TS19_peripheral nervous system;autonomic	10	2.25e-21	1.58e-18	21.5772	21	1233	0.0548303	2	16
MGI Expression: Detected	TS18_extraembryonic component;cardiovascular system	11	3.17e-21	2.02e-18	42.4954	16	477	0.0417755	1	5
MGI Expression: Detected	TS18_venous system	12	4.71e-21	2.74e-18	41.4525	16	489	0.0417755	1	6
MGI Expression: Detected	TS22_tail;nervous system;central nervous system;spinal cord	13	2.05e-19	1.1e-16	24.3114	18	938	0.0469974	1	6
MGI Expression: Detected	TS28_enteric nervous system	14	4.65e-19	2.32e-16	23.1985	18	983	0.0469974	1	13
MGI Expression: Detected	TS14_eye	15	6.48e-19	3.03e-16	12.6059	24	2412	0.0626632	3	30
MGI Expression: Detected	TS18_lens vesicle	16	6.61e-19	2.89e-16	22.7359	18	1003	0.0469974	1	10
MGI Expression: Detected	TS19_tail;mesenchyme;paraxial mesenchyme;somite;dermomyotome#	17	1.13e-18	4.67e-16	29.2923	16	692	0.0417755	1	9
MGI Expression: Detected	TS28_autonomic nervous system	18	1.22e-18	4.75e-16	21.9481	18	1039	0.0469974	1	14
MGI Expression: Detected	TS22_tail;nervous system;central nervous system	19	1.42e-18	5.23e-16	21.7596	18	1048	0.0469974	1	7
MGI Expression: Detected	TS16_lens pit	20	1.91e-18	6.68e-16	21.3922	18	1066	0.0469974	1	12
MSigDB Perturbation	Genes down-regulated in A549GARS cells (lung cancer) resistant to the geldanamycin and 17-AAG [PubChem=5476289, 6440175].	1	3.29e-25	7.8e-22	43.8451	19	549	0.0496084	2	7
MSigDB Perturbation	Genes down-regulated in HET1A cells (esophagus epithelium) engineered to stably express CDX2 [Gene ID=1045].	2	3.45e-25	4.09e-22	51.3605	18	444	0.0469974	1	8
MSigDB Perturbation	Supplementary Table 2. Genelist comparing microarray expression profiles of spermatogonial cells, haGSCs and hES (H1) cells. Examples of expression rates of different hES cell enriched and germ cell specific genes, surface markers for germ cell selection and signal transduction in all three cell types (spermatogonial cells = SC).	3	1.53e-19	1.21e-16	13.4418	24	2262	0.0626632	3	38
MSigDB Perturbation	Top 25 most highly expressed genes in embryonic carcinoma relative to seminoma tumors.	4	7.79e-18	4.62e-15	19.7267	18	1156	0.0469974	1	23
MSigDB Perturbation	Cluster 3: genes up-regulated in lung tissue samples from mice with tumor-bearing genotypes (activated KRAS [Gene ID=3845] alone or together with inactivated PTEN [Gene ID=5728]).	5	3.27e-17	1.55e-14	5.93547	36	7684	0.0939948	5	149
MSigDB Perturbation	Genes up-regulated in MFCF-7 cells (breast cancer) by exogenous HG1 [Gene ID=2688].	6	1.3e-14	5.13e-12	11.6061	19	2074	0.0496084	2	48
MSigDB Perturbation	Selected genes up-regulated in prostate tumors developed by transgenic mice overexpressing VAV3 [Gene ID=10451] in prostate epithelium.	7	3.36e-14	1.14e-11	19.8173	14	895	0.0365535	1	17
MSigDB Perturbation	Genes turned off in Hep3B cells (hepatocellular carcinoma, HCC) upon knockdown of SDHB [Gene ID=6390] by RNAi.	8	7.37e-14	2.19e-11	11.5172	18	1980	0.0469974	1	36
MSigDB Perturbation	Up-regulated genes associated with the acquision of metastatic potential in LNM35 cells (large cell lung cancer).	9	9.13e-14	2.41e-11	12.5728	17	1713	0.0443864	2	23
MSigDB Perturbation	The lung adenocarcinoma TSP (tumor sequencing project) genes that were found significantly mutated by at least one method.	10	1.55e-13	3.69e-11	13.5769	16	1493	0.0417755	1	28
MSigDB Perturbation	Genes down-regulated in corneal fibroblasts after treatment with IL1A [Gene ID=3552].	11	2.03e-13	4.37e-11	8.49992	21	3130	0.0548303	3	61
MSigDB Perturbation	Genes up-regulated in SaOS-2 cells (osteosarcoma) upon expression of PAX3-FOXO1 [Gene ID=5077, 2308] fusion protein off an adenoviral vector.	12	3.7e-13	7.32e-11	8.23167	21	3232	0.0548303	2	50
MSigDB Perturbation	Genes up-regulated in at least 8 of 11 sarcoma cell lines by trabectedin [PubChem=3199].	13	9.59e-13	1.75e-10	9.06286	19	2656	0.0496084	3	63
MSigDB Perturbation	Oxidative stress genes down-regulated in ARPE-19 cells (retinal pigmented epithelium) in response to HNE, tBH and H2O2 [PubChem=5283344, 6410, 784].	14	1.75e-12	2.96e-10	11.5434	16	1756	0.0417755	1	33
MSigDB Perturbation	Genes down-regulated in erythroid lineage cells by RUNX1-RUNX1T1 [Gene ID=861, 862] fusion .	15	2.27e-12	3.6e-10	16.7374	13	984	0.0339426	4	23
MSigDB Perturbation	Genes up-regulated and displaying increased copy number in glioblastoma samples.	16	5.38e-12	7.99e-10	8.87318	18	2570	0.0469974	1	60
MSigDB Perturbation	Molecular timetable composed of 96 time-indicating genes (103 probes) in the central (suprachiasmatic nucleus (SCN)) clock.	17	6.22e-12	8.68e-10	5.97356	24	5090	0.0626632	3	92
MSigDB Perturbation	Genes down-regulated in patients at the incipient stage of Alzheimer's disease.	18	6.48e-12	8.55e-10	4.65998	30	8156	0.078329	6	169
MSigDB Perturbation	Top 50 most up-regulated genes in human platelet cells.	19	1.41e-11	1.77e-09	10.015	16	2024	0.0417755	1	41
MSigDB Perturbation	Genes down-regulated by RUNX1-RUNX1T1 [Gene ID=861, 862] fusion protein in normal hematopoietic progenitors; their expression was sustained in subsequently developing granulocytes.	20	1.72e-11	2.04e-09	32.4844	9	351	0.0234987	1	7
MSigDB Predicted Promoter Motifs	Motif CGTACGTGCNGB matches HIF1A: hypoxia-inducible factor 1, alpha subunit (basic helix-loop-helix transcription factor)	1	7.25e-24	4.46e-21	6.18612	49	10035	0.127937	5	179
MSigDB Predicted Promoter Motifs	Motif MGTTACYAGGCAAM matches RFX1: regulatory factor X, 1 (influences HLA class II expression)	2	7.79e-23	2.4e-20	5.57092	51	11598	0.133159	5	201
MSigDB Predicted Promoter Motifs	Motif CTCTAAAAATAACYCY (no known TF)	3	3.63e-19	7.43e-17	6.39505	38	7528	0.0992167	3	117
MSigDB Predicted Promoter Motifs	Motif GTTGNYNNRGNAAC (no known TF)	4	1.05e-18	1.61e-16	10.7364	26	3068	0.0678851	4	69
MSigDB Predicted Promoter Motifs	Motif CGTSACG matches PAX3: paired box gene 3 (Waardenburg syndrome 1)	5	2.11e-17	2.6e-15	7.64724	30	4970	0.078329	2	104
MSigDB Predicted Promoter Motifs	Motif GNNKACGTGCGGNN matches HIF1A: hypoxia-inducible factor 1, alpha subunit (basic helix-loop-helix transcription factor)	6	1.66e-15	1.7e-13	5.21415	36	8747	0.0939948	3	166
MSigDB Predicted Promoter Motifs	Motif RGAANNTTC matches HSF1: heat shock transcription factor 1	7	8.91e-14	7.83e-12	3.4436	49	18027	0.127937	5	331
MSigDB Predicted Promoter Motifs	Motif MGGAAGTG matches GABPA: GA binding protein transcription factor, alpha subunit 60kDa&lt;br&gt; GABPB2: GA binding protein transcription factor, beta subunit 2	8	3.13e-12	2.41e-10	2.94562	53	22795	0.138381	9	521
MSigDB Predicted Promoter Motifs	Motif CCGNMNNTNACG (no known TF)	9	3.16e-12	2.16e-10	9.16931	18	2487	0.0469974	2	55
MSigDB Predicted Promoter Motifs	Motif ACTWSNACTNY (no known TF)	10	1.87e-11	1.15e-09	8.21472	18	2776	0.0469974	1	60
MSigDB Predicted Promoter Motifs	Motif CCAATNNSNNNGCG (no known TF)	11	5.67e-11	3.17e-09	7.66524	18	2975	0.0469974	1	45
MSigDB Predicted Promoter Motifs	Motif KGGGTGGTC matches ZIC2: Zic family member 2 (odd-paired homolog, Drosophila)	12	6.17e-11	3.16e-09	4.11415	31	9546	0.0809399	4	188
MSigDB Predicted Promoter Motifs	Motif NGAANNWTCK matches HSF2: heat shock transcription factor 2	13	7.37e-11	3.48e-09	3.86105	33	10828	0.0861619	4	189
MSigDB Predicted Promoter Motifs	Motif VSNGCAGGTGKNCNN matches TCF3: transcription factor 3 (E2A immunoglobulin enhancer binding factors E12/E47)	14	1.31e-10	5.75e-09	3.67937	34	11707	0.0887729	5	205
MSigDB Predicted Promoter Motifs	Motif NGGGGGCGGGGYN matches SP1: Sp1 transcription factor	15	2.11e-10	8.65e-09	4.15281	29	8847	0.075718	3	179
MSigDB Predicted Promoter Motifs	Motif GTTRYCATRR (no known TF)	16	2.17e-10	8.33e-09	5.24074	23	5560	0.0600522	2	120
MSigDB Predicted Promoter Motifs	Motif YRCCAKNNGNCGC (no known TF)	17	2.42e-10	8.77e-09	6.99297	18	3261	0.0469974	2	53
MSigDB Predicted Promoter Motifs	Motif AGATADMAGGGA matches GATA4: GATA binding protein 4	18	2.84e-10	9.7e-09	3.75619	32	10793	0.0835509	6	187
MSigDB Predicted Promoter Motifs	Motif AGAANRTTCN matches HSF1: heat shock transcription factor 1	19	3.26e-10	1.05e-08	3.63923	33	11488	0.0861619	4	202
MSigDB Predicted Promoter Motifs	Motif NNGGGGCGGGGNN matches SP1: Sp1 transcription factor	20	5.34e-10	1.64e-08	3.98567	29	9218	0.075718	3	184
MSigDB miRNA Motifs	Targets of MicroRNA ATGCACG,MIR-517B	1	9.58e-25	2.12e-22	31.5222	21	844	0.0548303	1	16
MSigDB miRNA Motifs	Targets of MicroRNA CGCAAAA,MIR-450	2	3.57e-21	3.94e-19	30.6095	18	745	0.0469974	1	7
MSigDB miRNA Motifs	Targets of MicroRNA GCAAGAC,MIR-431	3	2.96e-17	2.18e-15	12.3381	22	2259	0.0574412	2	36
MSigDB miRNA Motifs	Targets of MicroRNA GGTGAAG,MIR-412	4	1.32e-14	7.3e-13	9.81363	21	2711	0.0548303	4	51
MSigDB miRNA Motifs	Targets of MicroRNA ACCAATC,MIR-509	5	2.92e-14	1.29e-12	11.0824	19	2172	0.0496084	2	30
MSigDB miRNA Motifs	Targets of MicroRNA CCATCCA,MIR-432	6	2.54e-11	9.34e-10	8.06082	18	2829	0.0469974	1	51
MSigDB miRNA Motifs	Targets of MicroRNA TGTATGA,MIR-485-3P	7	1.53e-10	4.82e-09	4.51208	27	7581	0.0704961	5	117
MSigDB miRNA Motifs	Targets of MicroRNA TCCAGAT,MIR-516-5P	8	6.03e-07	1.66584e-05	4.64595	16	4363	0.0417755	1	91
MSigDB miRNA Motifs	Targets of MicroRNA CTTTGCA,MIR-527	9	1.76618e-06	4.33696e-05	2.90803	26	11327	0.0678851	3	202
MSigDB miRNA Motifs	Targets of MicroRNA ATAAGCT,MIR-21	10	2.86936e-06	6.34128e-05	3.54924	19	6782	0.0496084	2	103
MSigDB miRNA Motifs	Targets of MicroRNA GTGCCAA,MIR-96	11	5.48099e-06	0.000110118	2.45922	31	15970	0.0809399	3	262
MSigDB miRNA Motifs	Targets of MicroRNA AAGCACA,MIR-218	12	8.55691e-06	0.00015759	2.28973	34	18812	0.0887729	5	319
MSigDB miRNA Motifs	Targets of MicroRNA AGCGCAG,MIR-191	13	5.33107e-05	0.000906281	7.45858	7	1189	0.0182768	2	9
MSigDB miRNA Motifs	Targets of MicroRNA CTCAAGA,MIR-526B	14	0.000291412	0.00460015	3.93689	10	3218	0.0261097	1	62
MSigDB miRNA Motifs	Targets of MicroRNA TATCTGG,MIR-488	15	0.00153575	0.0226267	3.41788	9	3336	0.0234987	3	51
MSigDB miRNA Motifs	Targets of MicroRNA GCAAAAA,MIR-129	16	0.0024418	0.0337274	2.08407	19	11550	0.0496084	2	154
MSigDB miRNA Motifs	Targets of MicroRNA CTAGGAA,MIR-384	17	0.00276812	0.0359856	3.41596	8	2967	0.0208877	2	54
InterPro	G-protein alpha subunit, group S	1	1.01e-24	7.78e-21	70.1394	16	289	0.0417755	1	3
InterPro	Palmitoyl protein thioesterase	2	1.86e-24	7.16e-21	107.494	14	165	0.0365535	1	2
InterPro	Protocadherin beta	3	1.95e-24	5.02e-21	67.3431	16	301	0.0417755	3	18
InterPro	Tryptophanyl-tRNA synthetase, class Ib	4	2.41e-24	4.64e-21	105.574	14	168	0.0365535	1	2
InterPro	cAMP-dependent protein kinase inhibitor	5	3.88e-24	5.98e-21	185.399	12	82	0.0313316	1	3
InterPro	Aminoacyl-tRNA synthetase, class Ib	6	7.8e-23	1e-19	82.8808	14	214	0.0365535	1	4
InterPro	Interferon-induced transmembrane protein	7	1.18e-22	1.3e-19	43.5975	17	494	0.0443864	1	10
InterPro	Transcription factor, T-box	8	1.52e-20	1.47e-17	17.764	22	1569	0.0574412	2	17
InterPro	Transcription factor, T-box, conserved site	8	1.52e-20	1.47e-17	17.764	22	1569	0.0574412	2	17
InterPro	Transcription factor SOX	10	4.43e-18	3.42e-15	20.379	18	1119	0.0469974	1	5
InterPro	Guanine nucleotide binding protein (G-protein), alpha subunit	11	1.48e-16	1.03e-13	21.4274	16	946	0.0417755	1	17
InterPro	G protein alpha subunit, helical insertion	11	1.48e-16	1.03e-13	21.4274	16	946	0.0417755	1	17
InterPro	Cadherin, N-terminal	13	2.95e-16	1.75e-13	15.9692	18	1428	0.0469974	5	31
InterPro	GPCR, family 3, metabotropic glutamate receptor 1	14	5.98e-16	3.29e-13	277.133	7	32	0.0182768	1	1
InterPro	Aminoacyl-tRNA synthetase, class I, conserved site	15	7.17e-16	3.69e-13	26.3153	14	674	0.0365535	1	15
InterPro	p53-like transcription factor, DNA-binding	16	3.57e-14	1.72e-11	8.67735	22	3212	0.0574412	2	48
InterPro	Cadherin	17	1.28e-13	5.8e-11	7.20337	24	4221	0.0626632	7	82
InterPro	CD59 antigen, conserved site	18	1.39e-13	5.97e-11	55.6197	9	205	0.0234987	1	6
InterPro	Metabotropic glutamate receptor, Homer-binding domain	19	1.87e-13	7.58e-11	128.525	7	69	0.0182768	1	2
InterPro	Cadherin-like	20	2.61e-13	1.01e-10	6.96254	24	4367	0.0626632	7	85
TreeFam	Proline-rich transmembrane protein 1	1	1.23e-31	9.76e-28	143.581	17	150	0.0443864	1	1
TreeFam	Tryptophanyl-tRNA synthetase, mitochondrial precursor ((Mt)TrpRS)	2	4.12e-29	1.64e-25	221.706	14	80	0.0365535	1	1
TreeFam	Neuroendocrine secretory protein 55 [Contains: LHAL tetrapeptide; GPIPIRRH peptide]	3	1.97e-26	5.21e-23	89.2964	16	227	0.0417755	1	2
TreeFam	cAMP-dependent protein kinase inhibitor	4	3.88e-24	7.7e-21	185.399	12	82	0.0313316	1	3
TreeFam	Ly6/PLAUR domain-containing protein 5 precursor	5	5.01e-22	7.96e-19	422.298	9	27	0.0234987	1	1
TreeFam	Palmitoyl-protein thioesterase 1 precursor Lysosomal PPT2	6	2.49e-21	3.3e-18	64.9689	14	273	0.0365535	1	3
TreeFam	T-box transcription factor	7	1.52e-20	1.73e-17	17.764	22	1569	0.0574412	2	17
TreeFam	Protocadherin precursor	8	8.01e-20	7.96e-17	25.6514	18	889	0.0469974	5	18
TreeFam	Leucine-rich repeat-containing protein 61	9	1.61e-17	1.43e-14	241.313	8	42	0.0208877	1	2
TreeFam	Guanine nucleotide-binding protein subunit alpha	10	1.48e-16	1.17e-13	21.4274	16	946	0.0417755	1	17
TreeFam	Transcription factor	11	4.41e-15	3.19e-12	12.3378	19	1951	0.0496084	2	15
TreeFam	Zinc finger protein	12	6.77e-15	4.48e-12	77.5649	9	147	0.0234987	1	9
TreeFam	heat shock 70kDa protein 4 / heat shock 105kDa/110kDa protein 1	13	2.55e-14	1.56e-11	67.0708	9	170	0.0234987	1	3
TreeFam	Glutaminyl-peptide cyclotransferase-like protein cyclotransferase precursor	14	1.28e-12	7.24e-10	98.5361	7	90	0.0182768	1	2
TreeFam	microsomal glutathione S-transferase 2/3	15	2.69e-12	1.42e-09	40.0072	9	285	0.0234987	1	5
TreeFam	Ras-related protein	16	5.72e-12	2.84e-09	79.8941	7	111	0.0182768	1	3
TreeFam	Collagen alpha-1(VII) chain precursor	17	1.25e-11	5.86e-09	263.936	5	24	0.0130548	1	1
TreeFam	Olfactory receptor	18	1.41e-10	6.22e-08	34.5909	8	293	0.0208877	1	33
TreeFam	Protein ATAD4 PRR15	19	1.9e-10	7.97e-08	80.0143	6	95	0.0156658	1	1
TreeFam	CUX2/ONECUT2/ONECUT1/CUX1/ONECUT3	20	2.37e-10	9.4e-08	18.9939	10	667	0.0261097	1	5
HGNC Gene Families	TBX	1	8.49e-21	3.02e-18	18.2645	22	1526	0.0574412	2	16
HGNC Gene Families	AARS1	2	3.16e-14	5.63e-12	19.9063	14	891	0.0365535	1	18
HGNC Gene Families	SOX	3	1.88e-13	2.23e-11	9.95903	19	2417	0.0496084	2	19
HGNC Gene Families	ALDH	4	9.1e-08	8.10277e-06	12.0529	9	946	0.0234987	2	19
HGNC Gene Families	RAB	5	0.000119995	0.00854362	4.89358	9	2330	0.0234987	2	59
HGNC Gene Families	CDHR	6	0.000440089	0.026112	6.31342	6	1204	0.0156658	2	17
GREAT output for probes hypermethylated in serum replacement media/Mefs
# GREAT version 1.8	Species assembly: hg18	Association rule: Basal+extension: 5000 bp upstream, 1000 bp downstream, 1000000 bp max extension, curated regulatory domains included
# Ontology	Term Name	Hyper Rank	Hyper Raw P-Value	Hyper FDR Q-Val	Hyper Fold Enrichment	Hyper Foreground Region Hits	Hyper Total Regions	Hyper Region Set Coverage	Hyper Foreground Gene Hits	Total Genes Annotated
GO Molecular Function	protein binding involved in protein folding	1	2.12e-10	6.71e-07	157.785	5	248	0.0806452	1	3
GO Molecular Function	glutamate decarboxylase activity	2	1.33658e-06	0.00211915	145.828	3	161	0.0483871	1	3
GO Molecular Function	lanosterol synthase activity	3	1.92542e-06	0.00203517	978.266	2	16	0.0322581	1	1
GO Molecular Function	snRNP binding	3	1.92542e-06	0.00203517	978.266	2	16	0.0322581	1	1
GO Molecular Function	olfactory receptor activity	5	4.00225e-06	0.00253823	14.4527	6	3249	0.0967742	1	378
GO Molecular Function	structural constituent of myelin sheath	6	6.151e-06	0.0032508	87.6059	3	268	0.0483871	1	5
GO Molecular Function	monooxygenase activity	7	7.3389e-06	0.00332452	12.9858	6	3616	0.0967742	3	95
GO Molecular Function	tyrosine 3-monooxygenase activity	8	7.26852e-05	0.0288106	163.044	2	96	0.0322581	1	1
GO Molecular Function	carbon-carbon lyase activity	9	7.68689e-05	0.0270835	18.0533	4	1734	0.0645161	2	44
GO Biological Process	negative regulation of inclusion body assembly	1	8.07e-10	5.78444e-06	120.774	5	324	0.0806452	1	4
GO Biological Process	neurotransmitter metabolic process	2	2.55e-09	9.13885e-06	51.0955	6	919	0.0967742	3	23
GO Biological Process	neurotransmitter biosynthetic process	3	2.84e-09	6.79449e-06	93.8385	5	417	0.0806452	2	8
GO Biological Process	regulation of inclusion body assembly	4	2.95e-09	5.28119e-06	93.1682	5	420	0.0806452	1	6
GO Biological Process	protein refolding	5	1.08e-08	1.54395e-05	71.7994	5	545	0.0806452	1	10
GO Biological Process	protein-pyridoxal-5-phosphate linkage	6	3.58e-07	0.00042806	225.754	3	104	0.0483871	1	2
GO Biological Process	glutamate decarboxylation to succinate	7	4.73e-07	0.000484053	205.951	3	114	0.0483871	1	2
GO Biological Process	telomere maintenance	8	5.8e-07	0.000519156	31.9956	5	1223	0.0806452	1	30
GO Biological Process	telomere organization	9	6.55e-07	0.000521522	31.2047	5	1254	0.0806452	1	31
GO Biological Process	mRNA catabolic process	10	1.01707e-06	0.000728831	18.364	6	2557	0.0967742	2	52
GO Biological Process	membrane raft polarization	11	1.08051e-06	0.0007039	156.523	3	150	0.0483871	1	3
GO Biological Process	catabolic process	12	3.39991e-06	0.00203031	3.34394	18	42127	0.290323	12	1039
GO Biological Process	RNA catabolic process	13	3.75658e-06	0.00207074	14.6146	6	3213	0.0967742	2	74
GO Biological Process	sterol metabolic process	14	5.85784e-06	0.00299838	10.1998	7	5371	0.112903	6	103
GO Biological Process	membrane raft localization	15	6.57148e-06	0.00313941	85.6875	3	274	0.0483871	1	4
GO Biological Process	glutamate catabolic process	16	9.13713e-06	0.00409229	76.7268	3	306	0.0483871	1	6
GO Biological Process	regulation of neurotransmitter levels	17	1.00291e-05	0.00422757	12.2859	6	3822	0.0967742	3	75
GO Biological Process	sterol biosynthetic process	18	1.128e-05	0.00449068	17.3298	5	2258	0.0806452	4	37
GO Biological Process	sensory perception of smell	19	1.72474e-05	0.00650497	11.1536	6	4210	0.0967742	1	391
GO Biological Process	membrane raft organization	20	2.5665e-05	0.00919578	54.2226	3	433	0.0483871	1	8
GO Cellular Component	endoplasmic reticulum	1	2.15e-11	2.19e-08	4.59668	25	42564	0.403226	14	1030
GO Cellular Component	U4atac snRNP	2	1.92542e-06	0.000980038	978.266	2	16	0.0322581	1	1
GO Cellular Component	inclusion body	3	2.46085e-06	0.00083505	23.7732	5	1646	0.0806452	1	20
GO Cellular Component	peripheral to membrane of membrane fraction	4	6.42927e-06	0.00163625	86.3176	3	272	0.0483871	1	4
GO Cellular Component	U2-type spliceosomal complex	5	1.18669e-05	0.00241611	401.34	2	39	0.0322581	1	2
GO Cellular Component	nuclear speck	6	1.19912e-05	0.0020345	9.12592	7	6003	0.112903	2	120
GO Cellular Component	subsynaptic reticulum	7	1.31482e-05	0.00191212	3.79856	14	28844	0.225806	9	714
GO Cellular Component	U4/U6 x U5 tri-snRNP complex	8	7.73045e-05	0.009837	158.104	2	99	0.0322581	1	3
GO Cellular Component	perinuclear region of cytoplasm	9	0.000240246	0.0271745	4.27009	9	16495	0.145161	5	338
GO Cellular Component	U4 snRNP	10	0.000286973	0.0292138	81.949	2	191	0.0322581	1	2
GO Cellular Component	nuclear body	11	0.000400706	0.0370835	5.18238	7	10571	0.112903	2	202
GO Cellular Component	microsome	12	0.000406379	0.0344745	5.17015	7	10596	0.112903	4	252
GO Cellular Component	vesicular fraction	13	0.00056545	0.0442791	4.88958	7	11204	0.112903	4	260
Mouse Phenotype	spontaneous chromosome breakage	1	1.32e-08	8.56968e-05	38.6794	6	1214	0.0967742	2	24
Mouse Phenotype	decreased mitotic index	2	4.28e-08	0.000138781	54.3481	5	720	0.0806452	1	12
Mouse Phenotype	increased infarction size	3	7.8e-08	0.000168566	48.1312	5	813	0.0806452	1	17
Mouse Phenotype	increased cerebral infarction size	4	8.95e-08	0.000145071	46.807	5	836	0.0806452	1	17
Mouse Phenotype	induced chromosome breakage	5	2.05e-07	0.000265417	39.5659	5	989	0.0806452	1	21
Mouse Phenotype	increased susceptibility to ischemic brain injury	6	4.65e-07	0.000502194	33.4736	5	1169	0.0806452	1	23
Mouse Phenotype	abnormal DNA repair	7	9.04e-07	0.000837021	18.7452	6	2505	0.0967742	2	59
Mouse Phenotype	abnormal enzyme/coenzyme activity	8	9.24e-07	0.000748719	8.68605	9	8109	0.145161	3	159
Mouse Phenotype	early cellular replicative senescence	9	1.3031e-06	0.000938809	27.0988	5	1444	0.0806452	1	28
Mouse Phenotype	chromosome breakage	10	1.35532e-06	0.000878789	17.469	6	2688	0.0967742	2	59
Mouse Phenotype	abnormal nitric oxide homeostasis	11	2.549e-06	0.00150252	23.6011	5	1658	0.0806452	1	35
Mouse Phenotype	increased cellular sensitivity to ionizing radiation	12	2.93114e-06	0.00158379	15.2655	6	3076	0.0967742	2	68
Mouse Phenotype	chromosomal instability	13	4.06567e-06	0.00202783	14.4128	6	3258	0.0967742	2	71
Mouse Phenotype	increased cellular sensitivity to gamma-irradiation	14	4.64281e-06	0.00215028	20.8474	5	1877	0.0806452	1	45
Mouse Phenotype	abnormal cellular replicative senescence	15	4.97372e-06	0.00214997	20.5518	5	1904	0.0806452	1	38
Mouse Phenotype	abnormal spermatocyte morphology	16	5.78952e-06	0.0023462	19.9138	5	1965	0.0806452	1	45
Mouse Phenotype	abnormal gas homeostasis	17	6.50715e-06	0.0024819	4.76525	12	19708	0.193548	5	313
Mouse Phenotype	increased interleukin-6 secretion	18	8.26343e-06	0.00297667	18.4927	5	2116	0.0806452	1	48
Mouse Phenotype	altered response to myocardial infarction	19	9.42826e-06	0.00321752	17.9911	5	2175	0.0806452	1	58
Mouse Phenotype	altered response to CNS ischemic injury	20	1.1161e-05	0.00361839	17.3682	5	2253	0.0806452	1	51
Disease Ontology	pulmonary edema	1	2.48e-10	4.49e-07	152.854	5	256	0.0806452	1	3
Disease Ontology	alcoholic pancreatitis	2	4.69e-09	4.24234e-06	84.8821	5	461	0.0806452	1	12
Disease Ontology	uveitis	3	5.38e-09	3.24795e-06	82.5541	5	474	0.0806452	1	10
Disease Ontology	uveal disease	4	2.46e-08	1.11536e-05	60.7619	5	644	0.0806452	1	15
Disease Ontology	acute pancreatitis	5	1.57e-07	5.68126e-05	41.7616	5	937	0.0806452	1	25
Disease Ontology	common cold	6	2.14e-07	6.45522e-05	39.2091	5	998	0.0806452	1	15
Disease Ontology	respiratory failure	7	3.25e-07	8.41467e-05	35.9988	5	1087	0.0806452	1	26
Disease Ontology	Stiff-Person syndrome	8	4.73e-07	0.00010698	205.951	3	114	0.0483871	1	2
Disease Ontology	acute kidney failure	9	5.37e-07	0.000107969	32.5005	5	1204	0.0806452	1	30
Disease Ontology	childhood schizophrenia	10	1.4128e-06	0.000255716	143.161	3	164	0.0483871	1	3
Disease Ontology	sarcoidosis	11	2.94334e-06	0.000484314	22.9102	5	1708	0.0806452	1	44
Disease Ontology	pancreatitis	12	3.60353e-06	0.000543532	21.9712	5	1781	0.0806452	1	54
Disease Ontology	Crohn's disease	13	6.16305e-06	0.000858086	13.3933	6	3506	0.0967742	2	84
Disease Ontology	colon carcinoma	14	6.57145e-06	0.000849594	13.2422	6	3546	0.0967742	2	70
Disease Ontology	coronary arteriosclerosis	15	1.07549e-05	0.00129776	9.28209	7	5902	0.112903	3	147
Disease Ontology	autoimmune disease of gastrointestinal tract	16	1.36376e-05	0.00154275	11.6316	6	4037	0.0967742	2	95
Disease Ontology	coronary heart disease	17	1.88565e-05	0.00200767	8.50138	7	6444	0.112903	3	156
Disease Ontology	myocardial ischemia	18	2.19316e-05	0.00220535	8.3017	7	6599	0.112903	3	161
Disease Ontology	extrinsic cardiomyopathy	19	2.29638e-05	0.00218761	8.24175	7	6647	0.112903	3	162
Disease Ontology	ulcerative colitis	20	3.68409e-05	0.0033341	9.72996	6	4826	0.0967742	2	96
MSigDB Cancer Neighborhood	Neighborhood of AF1Q	1	1.81576e-06	0.000775328	25.3109	5	1546	0.0806452	3	18
MSigDB Cancer Neighborhood	Neighborhood of CCNA1	2	8.99984e-06	0.00192147	18.1665	5	2154	0.0806452	1	58
MSigDB Cancer Neighborhood	Neighborhood of MLF1	3	2.34594e-05	0.00333905	14.8616	5	2633	0.0806452	1	75
MSigDB Cancer Neighborhood	Neighborhood of RTN1	4	3.2689e-05	0.00348955	13.8565	5	2824	0.0806452	3	42
MSigDB Cancer Neighborhood	Neighborhood of IFNA1	5	0.000557797	0.0476359	5.87327	6	7995	0.0967742	2	189
MSigDB Cancer Neighborhood	Neighborhood of THPO	6	0.000589907	0.0419817	7.4083	5	5282	0.0806452	1	127
PANTHER Pathway	Parkinson disease	1	1.37418e-06	0.000192385	12.7372	7	4301	0.112903	3	88
PANTHER Pathway	Gamma-aminobutyric acid synthesis	2	3.79376e-06	0.000265563	102.975	3	228	0.0483871	1	5
PANTHER Pathway	Cholesterol biosynthesis	3	6.78906e-06	0.000316823	33.7333	4	928	0.0645161	3	12
PANTHER Pathway	Apoptosis signaling pathway	4	0.000884045	0.0309416	6.7665	5	5783	0.0806452	2	109
Pathway Commons	Viral RNP Complexes in the Host Cell Nucleus	1	1.24e-10	1.74e-07	175.474	5	223	0.0806452	1	2
Pathway Commons	Cholesterol biosynthesis	2	1.69e-07	0.000118171	41.1468	5	951	0.0806452	4	20
Pathway Commons	glutamate dependent acid resistance	3	4.73e-07	0.000220659	205.951	3	114	0.0483871	1	2
Pathway Commons	Export of Viral Ribonucleoproteins from Nucleus	4	6.22e-07	0.000217868	31.5315	5	1241	0.0806452	1	31
Pathway Commons	cholesterol biosynthesis II (via 24,25-dihydrolanosterol)	5	1.72475e-06	0.00048293	47.7931	4	655	0.0645161	3	13
Pathway Commons	cholesterol biosynthesis I	5	1.72475e-06	0.00048293	47.7931	4	655	0.0645161	3	13
Pathway Commons	cholesterol biosynthesis III (via desmosterol)	5	1.72475e-06	0.00048293	47.7931	4	655	0.0645161	3	13
Pathway Commons	superpathway of cholesterol biosynthesis	8	1.82147e-06	0.000318757	25.2945	5	1547	0.0806452	4	25
Pathway Commons	lanosterol biosynthesis	9	1.92542e-06	0.000299509	978.266	2	16	0.0322581	1	1
Pathway Commons	glutamate degradation III (via 4-aminobutyrate)	10	2.48643e-06	0.0003481	118.578	3	198	0.0483871	1	4
Pathway Commons	FOXM1 transcription factor network	11	1.23705e-05	0.00157442	16.9985	5	2302	0.0806452	1	40
Pathway Commons	Influenza Life Cycle	12	4.68026e-05	0.0054603	9.31682	6	5040	0.0967742	2	141
Pathway Commons	Direct p53 effectors	13	0.000365791	0.0393928	6.36529	6	7377	0.0967742	2	134
Pathway Commons	catecholamine biosynthesis	14	0.000463039	0.0463039	64.4126	2	243	0.0322581	1	4
BioCyc Pathway	glutamate dependent acid resistance	1	4.73e-07	0.000129558	205.951	3	114	0.0483871	1	2
BioCyc Pathway	cholesterol biosynthesis II (via 24,25-dihydrolanosterol)	2	1.72475e-06	0.000236291	47.7931	4	655	0.0645161	3	13
BioCyc Pathway	cholesterol biosynthesis I	2	1.72475e-06	0.000236291	47.7931	4	655	0.0645161	3	13
BioCyc Pathway	cholesterol biosynthesis III (via desmosterol)	2	1.72475e-06	0.000236291	47.7931	4	655	0.0645161	3	13
BioCyc Pathway	superpathway of cholesterol biosynthesis	5	1.82147e-06	9.98163e-05	25.2945	5	1547	0.0806452	4	25
BioCyc Pathway	lanosterol biosynthesis	6	1.92542e-06	8.79274e-05	978.266	2	16	0.0322581	1	1
BioCyc Pathway	glutamate degradation III (via 4-aminobutyrate)	7	2.48643e-06	9.73258e-05	118.578	3	198	0.0483871	1	4
BioCyc Pathway	catecholamine biosynthesis	8	0.000463039	0.0158591	64.4126	2	243	0.0322581	1	4
MSigDB Pathway	Biosynthesis of neurotransmitters	1	4.03e-10	3.55e-07	138.761	5	282	0.0806452	2	6
MSigDB Pathway	Chaperones modulate interferon Signaling Pathway	2	1.88e-07	8.26995e-05	40.2579	5	972	0.0806452	1	20
MSigDB Pathway	Prion diseases	3	7.52e-07	0.000220612	30.3338	5	1290	0.0806452	1	36
MSigDB Pathway	Genes involved in Cholesterol biosynthesis	4	1.33412e-06	0.000293507	26.9681	5	1451	0.0806452	4	21
MSigDB Pathway	Hypoxia and p53 in the Cardiovascular system	5	2.36809e-06	0.000416784	23.9624	5	1633	0.0806452	1	23
MSigDB Pathway	Steroid biosynthesis	6	2.65885e-06	0.000389965	42.8242	4	731	0.0645161	3	17
MSigDB Pathway	Genes involved in Olfactory Signaling Pathway	7	2.81359e-06	0.000353709	15.3755	6	3054	0.0967742	1	344
MSigDB Pathway	Spliceosome	8	5.03541e-06	0.000553895	10.4408	7	5247	0.112903	3	127
MSigDB Pathway	Antigen processing and presentation	9	1.94094e-05	0.00189781	10.9202	6	4300	0.0967742	3	74
MSigDB Pathway	Butanoate metabolism	10	2.13737e-05	0.00188088	25.1442	4	1245	0.0645161	2	34
MSigDB Pathway	Olfactory transduction	11	2.39392e-05	0.00191513	10.5166	6	4465	0.0967742	1	388
MSigDB Pathway	Taurine and hypotaurine metabolism	12	2.46239e-05	0.00180575	54.9845	3	427	0.0483871	1	10
MSigDB Pathway	Genes involved in Influenza Life Cycle	13	4.34282e-05	0.00293975	9.44424	6	4972	0.0967742	2	141
MSigDB Pathway	Genes involved in Steroid metabolism	14	6.06413e-05	0.00381174	12.1524	5	3220	0.0806452	4	62
MSigDB Pathway	Role of MAL in Rho-Mediated Activation of SRF	15	0.000176793	0.0103718	28.1853	3	833	0.0483871	1	19
MSigDB Pathway	Mechanism of Gene Regulation by Peroxisome Proliferators via PPARa(alpha)	16	0.000194265	0.0106846	9.4587	5	4137	0.0806452	1	59
MSigDB Pathway	beta-Alanine metabolism	17	0.000211755	0.0109614	26.4993	3	886	0.0483871	1	22
MSigDB Pathway	Alanine, aspartate and glutamate metabolism	18	0.000954757	0.046677	15.7573	3	1490	0.0483871	1	32
MGI Expression: Detected	TS26_olfactory cortex;mantle layer	1	5.4e-11	3.78e-07	207.041	5	189	0.0806452	2	3
MGI Expression: Detected	TS23_yolk sac;mesenchyme	2	1.24e-10	4.34e-07	175.474	5	223	0.0806452	1	2
MGI Expression: Detected	TS23_yolk sac;endoderm	3	4.4e-10	1.02662e-06	136.344	5	287	0.0806452	1	4
MGI Expression: Detected	TS28_accumbens nucleus	4	2.93e-09	5.13436e-06	49.9009	6	941	0.0967742	3	14
MGI Expression: Detected	TS25_yolk sac	5	7.92e-09	1.1084e-05	42.1894	6	1113	0.0967742	2	27
MGI Expression: Detected	TS19_yolk sac	6	2.42e-08	2.8179e-05	34.9121	6	1345	0.0967742	2	29
MGI Expression: Detected	TS21_yolk sac	7	2.61e-08	2.60865e-05	23.0471	7	2377	0.112903	3	47
MGI Expression: Detected	TS23_yolk sac	8	3.36e-08	2.94306e-05	32.9984	6	1423	0.0967742	2	35
MGI Expression: Detected	TS26_olfactory cortex	9	8.19e-08	6.36528e-05	47.6622	5	821	0.0806452	2	14
MGI Expression: Detected	TS25_cerebral cortex;marginal zone	10	1.28e-07	8.95405e-05	317.276	3	74	0.0483871	1	1
MGI Expression: Detected	TS24_lens;capsule	10	1.28e-07	8.95405e-05	317.276	3	74	0.0483871	1	1
MGI Expression: Detected	TS16_rhombomere 01;lateral wall	12	1.95e-07	0.000113577	276.216	3	85	0.0483871	1	1
MGI Expression: Detected	TS13_1st arch;branchial groove;ectoderm	12	1.95e-07	0.000113577	276.216	3	85	0.0483871	1	1
MGI Expression: Detected	TS12_ectoplacental cone	14	2.76e-07	0.000137918	37.2318	5	1051	0.0806452	1	10
MGI Expression: Detected	TS25_extraembryonic component	15	3.03e-07	0.000141549	22.6407	6	2074	0.0967742	2	42
MGI Expression: Detected	TS21_extraembryonic component	16	4.78e-07	0.000209087	14.9435	7	3666	0.112903	3	69
MGI Expression: Detected	TS12_trophectoderm	17	6.06e-07	0.000249291	31.7104	5	1234	0.0806452	1	12
MGI Expression: Detected	TS13_1st arch;branchial groove	18	8.05e-07	0.000312884	172.635	3	136	0.0483871	1	2
MGI Expression: Detected	TS13_2nd arch;branchial pouch;endoderm	19	8.78e-07	0.000323436	167.703	3	140	0.0483871	1	2
MGI Expression: Detected	TS20_peripheral nervous system;autonomic;sympathetic;ganglion	20	9.46e-07	0.000330926	28.9428	5	1352	0.0806452	2	18
MSigDB Perturbation	Genes down-regulated in EVSA-T cells (breast cancer) treated with 5 micromolar THC (delta-9-tetrahydrocannabinol) [PubChem=6610319] for 8 h.	1	5e-09	1.18682e-05	83.7915	5	467	0.0806452	1	11
MSigDB Perturbation	Genes down-regulated in the common lymphoid progenitor (CLP, defined as CD34+CD38-CD7+ [Gene ID=947, 952, 924]) compared to a multipotent cord blood cell (defined as CD34+CD38+CD7-).	2	6.86e-09	8.13806e-06	15.5727	9	4523	0.145161	3	88
MSigDB Perturbation	Genes up-regulated in naive T lymphocytes lacking FURIN [Gene ID=5045]: Cre-Lox knockout of FURIN in CD4+ [Gene ID=920] cells.	3	1.32e-08	1.04663e-05	68.892	5	568	0.0806452	1	11
MSigDB Perturbation	Genes downstream of CDKN1A [Gene ID=1026] in a TP53 [Gene ID=7157] independent pathway in 2774qw1 cells (ovarian cancer).	4	3.23e-08	1.91497e-05	57.5451	5	680	0.0806452	1	12
MSigDB Perturbation	Genes up-regulated in hepatocellular carcinoma (HCC) with early recurrence.	5	7.25e-08	3.44111e-05	48.8522	5	801	0.0806452	1	13
MSigDB Perturbation	Genes up-regulated by expression of HBV X protein (HBVgp3) [Gene ID=944566] in primary hepatocytes.	6	2.11e-07	8.34239e-05	39.3273	5	995	0.0806452	1	22
MSigDB Perturbation	Genes up-regulated in gastric cancer cell lines resistant to cisplatin [PubChem=2767].	7	3.28e-07	0.000111366	35.9326	5	1089	0.0806452	1	18
MSigDB Perturbation	Genes up-regulated in MCF7 cells (breast cancer) after treatment with the oxydants: hydrogen peroxyde, menadione, and t-butyl hydroperoxyde [PubChem=784, 4055, 6410].	8	5.15e-07	0.000152945	32.7727	5	1194	0.0806452	1	27
MSigDB Perturbation	Genes down-regulated in P14 nerves of transgenic mice having hypomorhic (reduced function) allele of EGR2 [Gene ID=1959].	9	6.56e-07	0.000173082	11.0675	8	5657	0.129032	5	104
MSigDB Perturbation	Top genes down-regulated in mesenchyme stem cells (MSC) grown in a tumor conditioned medium, which leads to carcinoma-associated fibroblast phenotype.	10	6.78e-07	0.000161024	30.9823	5	1263	0.0806452	1	25
MSigDB Perturbation	50 genes up-regulated in the pancreatic cancer cell lines (AsPC1, Hs766T, MiaPaCa2, Panc1) but not in the non-neoplastic cells (HPDE) by the combination of decitabine and TSA [PubChem=451668, 5562].	11	7.51e-07	0.000162138	19.3556	6	2426	0.0967742	2	47
MSigDB Perturbation	Top 50 genes down-regulated in A549 cells (lung cancer) expressing STAT3 [Gene ID=6774] off an adenovirus vector.	12	8.41e-07	0.000166453	29.6444	5	1320	0.0806452	1	38
MSigDB Perturbation	Cluster 3: genes changed in primary keratinocytes by UVB irradiation.	13	1.29434e-06	0.000236366	27.1364	5	1442	0.0806452	1	23
MSigDB Perturbation	Genes down-regulated by expression of HBV X protein (HBVgp3) [Gene ID=944566] in SK-Hep-1 cells (hepatocellular carcinoma).	14	1.35664e-06	0.000230047	26.8754	5	1456	0.0806452	1	21
MSigDB Perturbation	Genes changed in NIH 3T3 cells (embryonic fibroblast) by expression of one or more of C/EBP proteins: CEBPA, CEBPB, CEBPG, and CEBPD [Gene ID=1050, 1051, 1054, 1052].	15	1.59759e-06	0.000252846	9.81487	8	6379	0.129032	3	123
MSigDB Perturbation	Up-regulated in CD4+ [Gene ID=920] T lymphocytes after 4 h treatment with 100 nM TSA [PubChem=5562].	16	1.69907e-06	0.0002521	25.6594	5	1525	0.0806452	1	30
MSigDB Perturbation	Cellular proliferation, growth, apoptosis and Wnt signaling genes up-regulated in SNU638 cells (gastric cancer) by overexpression of SFRP2 [Gene ID=6423] off a plasmid vector.	17	1.73729e-06	0.000242607	25.5422	5	1532	0.0806452	1	33
MSigDB Perturbation	Genes up-regulated in Caco-2 cells (intestinal epithelium) after coculture with the probiotic bacteria L. casei for 6h.	18	2.05283e-06	0.000270745	16.248	6	2890	0.0967742	2	64
MSigDB Perturbation	Genes up-regulated in MEF cells (embryonic fibroblasts) isolated from RB1 [Gene ID=5925] knockout mice: chronic loss of function (LOF) of RB1.	19	2.36624e-06	0.000295656	9.30436	8	6729	0.129032	3	113
MSigDB Perturbation	Genes down-regulated in 293 cells (embryonic kidney) upon expression of KHSV (Kaposi sarcoma???associated herpesvirus) microRNAs.	20	2.87188e-06	0.000340892	15.3203	6	3065	0.0967742	2	58
Transcription Factor Targets	Targets of HSF1, identified by ChIP-chip in HeLa cells under heat shock	1	0.000878492	0.0166913	3.97013	8	15770	0.129032	5	313
Transcription Factor Targets	Targets of HNF6, identified by ChIP-chip in hepatocytes	2	0.00306786	0.0291447	5.08388	5	7697	0.0806452	1	224
Transcription Factor Targets	Genes bound by one of the five NF-kB subunits in U937 cells before or 1 hour after lipopolysaccharide stimulation	3	0.0052143	0.0330239	3.75955	6	12490	0.0967742	2	286
Transcription Factor Targets	Targets of E2F4 that are expressed during cell cycle entry, identified by ChIP-chip in quiescent WI-38 cells	4	0.00873337	0.0414835	7.14063	3	3288	0.0483871	3	78
MSigDB Predicted Promoter Motifs	Motif GGGGCGGGGT matches SP1: Sp1 transcription factor	1	2.18887e-05	0.0134615	6.83729	8	9157	0.129032	5	182
MSigDB Predicted Promoter Motifs	Motif NNNNRRCCAATSR (no known TF)	2	6.63125e-05	0.0203911	5.83822	8	10724	0.129032	4	217
MSigDB Predicted Promoter Motifs	Motif NGAANNWTCK matches HSF2: heat shock transcription factor 2	3	7.09001e-05	0.0145345	5.78214	8	10828	0.129032	3	189
MSigDB Predicted Promoter Motifs	Motif NNNRRCCAATSRGNNN (no known TF)	4	8.87091e-05	0.013639	5.59759	8	11185	0.129032	4	185
MSigDB Predicted Promoter Motifs	Motif GATTGGY (no known TF)	5	0.000129469	0.0159246	2.91715	15	40242	0.241935	10	850
MSigDB Predicted Promoter Motifs	Motif RGAANNTTC matches HSF1: heat shock transcription factor 1	6	0.000458861	0.0470333	3.9072	9	18027	0.145161	4	331
miRNA Targets	Genes that were down-regulated in HCT116 Dicerex5 and DLD-1 Dicerex5 cells that were transfected with miR-16	1	0.000161797	0.00145617	9.84171	5	3976	0.0806452	1	94
InterPro	Heat shock protein 70	1	2.01e-08	0.000154947	63.3182	5	618	0.0806452	2	15
InterPro	Heat shock protein 70, conserved site	1	2.01e-08	0.000154947	63.3182	5	618	0.0806452	2	14
InterPro	Myelin and lymphocyte (MAL) protein	3	1.46518e-06	0.00376551	141.436	3	166	0.0483871	1	5
InterPro	Terpene synthase, conserved site	4	1.92542e-06	0.00371124	978.266	2	16	0.0322581	1	1
InterPro	Squalene cyclase	4	1.92542e-06	0.00371124	978.266	2	16	0.0322581	1	1
InterPro	Prp31 C-terminal	4	1.92542e-06	0.00371124	978.266	2	16	0.0322581	1	1
InterPro	Olfactory receptor	7	3.96737e-06	0.00436977	14.475	6	3244	0.0967742	1	377
InterPro	Pyridoxal-phosphate binding site	8	6.86209e-06	0.00661334	84.4546	3	278	0.0483871	1	5
InterPro	Phospholipase A2, metazoa	9	7.94791e-06	0.00680871	489.133	2	32	0.0322581	1	2
InterPro	Pyridoxal phosphate-dependent decarboxylase	10	1.48272e-05	0.0114318	65.2177	3	360	0.0483871	1	8
InterPro	Pre-mRNA processing ribonucleoprotein, snoRNA-binding domain	11	6.38702e-05	0.0447672	173.914	2	90	0.0322581	1	3
InterPro	NOSIC	11	6.38702e-05	0.0447672	173.914	2	90	0.0322581	1	3
InterPro	Tyrosine 3-monooxygenase	13	7.26852e-05	0.0431079	163.044	2	96	0.0322581	1	1
InterPro	Tyrosine hydroxylase, conserved site	13	7.26852e-05	0.0431079	163.044	2	96	0.0322581	1	1
InterPro	Prenyltransferase/squalene oxidase	15	9.03123e-05	0.0464205	146.283	2	107	0.0322581	1	4
TreeFam	Olfactory receptor	1	1.14e-12	9.03e-09	185.6	6	253	0.0967742	1	30
TreeFam	heat shock 70kDa protein 2/6/7	2	1.46e-09	5.81666e-06	107.207	5	365	0.0806452	2	6
TreeFam	Group 3 secretory phospholipase A2 precursor	3	1.25183e-06	0.0033161	1204.02	2	13	0.0322581	1	1
TreeFam	protein	4	1.46518e-06	0.00291094	141.436	3	166	0.0483871	1	5
TreeFam	Lanosterol synthase	5	1.92542e-06	0.00306026	978.266	2	16	0.0322581	1	1
TreeFam	U4/U6 small nuclear ribonucleoprotein Prp31	5	1.92542e-06	0.00306026	978.266	2	16	0.0322581	1	1
TreeFam	cytochrome P450, family 4	7	2.56246e-06	0.00290912	117.392	3	200	0.0483871	1	12
TreeFam	Glutamate 1 decarboxylase	8	3.13822e-06	0.00311743	109.712	3	214	0.0483871	1	4
TreeFam	Transcription factor	9	1.51979e-05	0.0134197	64.6787	3	363	0.0483871	1	6
HGNC Gene Families	OR	1	3.61904e-06	0.00128838	14.7108	6	3192	0.0967742	1	369
REVIGO output from GREAT for probes unmethylated in serum replacement media/Mefs
Term_ID	Description	Frequency	Plot_X	Plot_Y	Plot_size	Value	Uniqueness	Dispensability	Representative	Eliminated
GO:0006436	Tryptophanyl-tRNA aminoacylation	0.00013	3.799	-3.187	0.903	0	0.892	0	6436	0
GO:0050973	Detection of mechanical stimulus involved in equilibrioception	0.00019	-5.981	-2.72	1.079	0	0.483	0	50973	0
→ GO:0050957	Equilibrioception	9e-05	null	null	0.778	0	0.537	0.746	50973	1
→ GO:0050910	Detection of mechanical stimulus involved in sensory perception of sound	0.00013	null	null	0.903	0	0.52	0.865	50973	1
GO:0045747	Positive regulation of Notch signaling pathway	0.00024	2.659	6.434	1.176	0	0.843	0.053	45747	0
GO:0048568	Embryonic organ development	0.00708	-5.625	1.909	2.653	0	0.303	0.234	48568	0
→ GO:0048562	Embryonic organ morphogenesis	0.00464	null	null	2.47	0	0.256	0.71	48568	1
→ GO:0048701	Embryonic cranial skeleton morphogenesis	0.00085	null	null	1.732	0	0.288	0.901	48568	1
→ GO:0048704	Embryonic skeletal system morphogenesis	0.00189	null	null	2.079	0	0.265	0.844	48568	1
→ GO:0048598	Embryonic morphogenesis	0.01256	null	null	2.902	0	0.283	0.786	48568	1
GO:0040032	Post-embryonic body morphogenesis	3e-05	-2.962	-0.52	0.301	0	0.505	0.273	40032	0
GO:0045667	Regulation of osteoblast differentiation	0.00198	-2.821	1.827	2.1	0	0.483	0.335	45667	0
GO:0048853	Forebrain morphogenesis	0.00022	-4.503	0.782	1.146	0	0.365	0.386	48853	0
→ GO:0048852	Diencephalon morphogenesis	3e-05	null	null	0.301	0	0.396	0.802	48853	1
GO:0060235	Lens induction in camera-type eye	0.00017	-3.253	3.333	1.041	0	0.359	0.437	60235	0
GO:0001501	Skeletal system development	0.0086	-6.389	0.857	2.737	0	0.413	0.456	1501	0
GO:0043584	Nose development	0.00028	-5.015	3.528	1.255	0	0.432	0.536	43584	0
GO:0021984	Adenohypophysis development	0.00028	-5.489	0.178	1.255	0	0.422	0.563	21984	0
GO:0030910	Olfactory placode formation	5e-05	-5.796	3.423	0.477	0	0.38	0.569	30910	0
GO:0048706	Embryonic skeletal system development	0.00242	-6.611	2.109	2.188	0	0.331	0.668	48706	0
REVIGO output from GREAT for probes hypermethylated in serum replacement media/Mefs
Term_ID	Description	Frequency	Plot_X	Plot_Y	Plot_size	Value	Uniqueness	Dispensability	Representative	Eliminated
GO:0090083	Regulation of inclusion body assembly	8e-05	1.711	6.687	0.699	0	0.691	0	90083	0
→ GO:0090084	Negative regulation of inclusion body assembly	5e-05	null	null	0.477	0	0.695	0.826	90083	1
GO:0042026	Protein refolding	0.00038	-4.166	5.522	1.38	0	0.787	0.016	42026	0
GO:0051665	Membrane raft localization	0.00011	3.119	-6.275	0.845	0.0031	0.796	0.017	51665	0
→ GO:0001766	Membrane raft polarization	8e-05	null	null	0.699	0.0007	0.678	0.814	51665	1
GO:0009056	Catabolic process	0.07034	-0.898	-6.904	3.65	0.002	0.843	0.054	9056	0
GO:0016125	Sterol metabolic process	0.0032	-5.811	-3.611	2.307	0.003	0.72	0.076	16125	0
→ GO:0016126	Sterol biosynthetic process	0.00172	null	null	2.037	0.0045	0.713	0.811	16125	1
GO:0006402	mRNA catabolic process	0.00173	-4.794	2.084	2.041	0.0007	0.683	0.13	6402	0
GO:0018352	Protein-pyridoxal-5-phosphate linkage	3e-05	-1.575	-2.93	0.301	0.0004	0.8	0.189	18352	0
GO:0031579	Membrane raft organization	0.00022	3.82	5.959	1.146	0.0092	0.743	0.227	31579	0
GO:0000723	Telomere maintenance	0.00101	1.671	3.079	1.806	0.0005	0.545	0.283	723	0
GO:0006538	Glutamate catabolic process	0.00013	-5.594	-0.159	0.903	0.0041	0.659	0.348	6538	0
→ GO:0006540	Glutamate decarboxylation to succinate	6e-05	null	null	0.602	0.0005	0.666	0.824	6538	1
GO:0001505	Regulation of neurotransmitter levels	0.00378	5.77	-0.332	2.38	0.0042	0.653	0.42	1505	0
GO:0032200	Telomere organization	0.00102	2.528	5.511	1.813	0.0005	0.724	0.572	32200	0
GO:0007608	Sensory perception of smell	0.01097	6.423	-1.625	2.843	0.0065	0.743	0.612	7608	0
GO:0042133	Neurotransmitter metabolic process	0.0008	5.473	-0.722	1.708	0	0.621	0.639	42133	0
→ GO:0042136	Neurotransmitter biosynthetic process	0.00028	null	null	1.255	0	0.624	0.727	42133	1
GO:0006401	RNA catabolic process	0.00213	-4.382	1.826	2.13	0.0021	0.681	0.653	6401	0
